# Supplementary material for: The unusual structural properties and potential biological relevance of switchback DNA
Source: Nat Commun. 2024 Aug 6;15:6636. doi: 10.1038/s41467-024-50348-3 (PMC11303717; doi:10.1038/s41467-024-50348-3)
Supplement: Supplementary file 4 — Source Data [file 41467_2024_50348_MOESM4_ESM.zip]

Archive with 13 entries (12 files):
- Final source data files/
- Final source data files/Source Data_Figure 4.xlsx
- __MACOSX/Final source data files/._Source Data_Figure 4.xlsx
- Final source data files/Source Data_Figure 5.xlsx
- __MACOSX/Final source data files/._Source Data_Figure 5.xlsx
- Final source data files/Source Data_Figure 2.xlsx
- __MACOSX/Final source data files/._Source Data_Figure 2.xlsx
- Final source data files/Source Data_Figure 3.xlsx
- __MACOSX/Final source data files/._Source Data_Figure 3.xlsx
- Final source data files/Source Data_Figure 6.xlsx
- __MACOSX/Final source data files/._Source Data_Figure 6.xlsx
- Final source data files/Source Data_Figure 7.xlsx
- __MACOSX/Final source data files/._Source Data_Figure 7.xlsx
