# Supplementary material for: The unusual structural properties and potential biological relevance of switchback DNA
Source: Nat Commun. 2024 Aug 6;15:6636. doi: 10.1038/s41467-024-50348-3 (PMC11303717; doi:10.1038/s41467-024-50348-3)
Supplement: Supplementary file 4 — Source Data [file 41467_2024_50348_MOESM4_ESM.zip › Final source data files/Source Data_Figure 4.xlsx]

## Sheet: Figure 4a
Figure 4a
	Raw fluorescence intensities
		Duplex						Switchback						Control (no DNA)
		Fluorescence intensity						Fluorescence intensity						Fluorescence intensity
	Ebr concentration uM (X-axis)	Replicate 1	Replicate 2	Replicate 3	Average	Std Dev		Replicate 1	Replicate 2	Replicate 3	Average	Std Dev		Replicate 1	Replicate 2	Replicate 3	Average	Std Dev
	0.47	1934	1929	1395	1752.67	309.759		1335	1300	1234	1289.67	51.2868		321	300	345	322	22.5167
	0.94	3995	4182	4091	4089.33	93.5111		2368	2541	2756	2555	194.378		492	428	579	499.667	75.7914
	1.88	8165	7878	8144	8062.33	159.982		4979	5235	4953	5055.67	155.85		866	849	915	876.667	34.2685
	3.75	14091	14939	14544	14524.7	424.33		8787	9357	9073	9072.33	285.001		1562	1612	1713	1629	76.922
	7.5	25534	26618	28492	26881.3	1496.48		17441	16798	17380	17206.3	354.94		3076	3223	3266	3188.33	99.631
	15	40643	41799	40026	40822.7	900.051		23865	24726	25092	24561	629.921		6239	6367	6486	6364	123.527
	30	52580	50621	55888	53029.7	2662.14		34104	33935	35797	34612	1029.71		12148	12319	12062	12176.3	130.822
	60	58796	60057	57402	58751.7	1328.06		41127	38061	37244	38810.7	2047.17		21392	21698	21691	21593.7	174.684
Figure 4a plot values		Duplex						Switchback
		Net fluorescence intensity (duplex − control)						Net fluorescence intensity (switchback − control)
	Ebr concentration uM (X-axis)	Average	Std Dev					Average	Std Dev
	0.47	1430.7	310.6					967.7	56
	0.94	3589.7	120.4					2055.3	208.6
	1.88	7185.7	163.6					4179	159.6
	3.75	12895.7	431.2					7443.3	295.2
	7.5	23693	1499.8					14018	368.7
	15	34458.7	908.5					18197	641.9
	30	40853.3	2665.3					22435.7	1038
	60	37158	1339.5					17217	2054.6

## Sheet: Figure 4b
Figure 4b
	Raw fluorescence intensities
		Duplex						Switchback						Control (no DNA)
		Fluorescence intensity						Fluorescence intensity						Fluorescence intensity
	H33258 concentration uM (X-axis)	Replicate 1	Replicate 2	Replicate 3	Average	Std Dev		Replicate 1	Replicate 2	Replicate 3	Average	Std Dev		Replicate 1	Replicate 2	Replicate 3	Average	Std Dev
	5	23363.4	18778.1	17821.4	19987.6	2962.38		8500.99	7249.51	7322.54	7691.02	702.406		4902.41	4990.77	5205.38	5032.85	155.805
	10	121635	106422	103580	110546	9708.35		50041.1	47313.7	42239.5	46531.4	3959.21		12354.3	12272	12141.7	12256	107.186
	20	204525	190914	184687	193375	10145.3		118668	115794	108131	114198	5446.9		24046.5	24219.3	23012.6	23759.4	652.513
	30	227639	210813	211161	216538	9615.32		152234	135047	132655	139979	10680.5		33484	32950.1	31624.5	32686.2	957.411
	60	222507	210876	217543	216975	5836		149579	142156	139364	143700	5279.55		45333.4	45097.3	41363.2	43931.3	2227.19
Figure 4b plot values
		Duplex						Switchback
		Net fluorescence intensity (duplex − control)						Net fluorescence intensity (switchback − control)
	H33258 concentration uM (X-axis)	Average	Std Dev					Average	Std Dev
	5	14954.8	2966.5					2658.2	719.5
	10	98289.7	9708.9					34275.5	3960.7
	20	169616	10166.3					90438.2	5485.8
	30	183852	9662.9					107293	10723.3
	60	173044	6246.5					99768.4	5730.1
