# Supplementary material for: The unusual structural properties and potential biological relevance of switchback DNA
Source: Nat Commun. 2024 Aug 6;15:6636. doi: 10.1038/s41467-024-50348-3 (PMC11303717; doi:10.1038/s41467-024-50348-3)
Supplement: Supplementary file 4 — Source Data [file 41467_2024_50348_MOESM4_ESM.zip › Final source data files/Source Data_Figure 5.xlsx]

## Sheet: Figure 5b
Figure 5b	Values used in plot are shown in bold	Switchback								Duplex
	DNase I	Fraction Intact								Fraction Intact
	Nuclease amount (units)	Replicate 1	Replicate 2	Replicate 3	Average	Std dev	Normalized average	Normalized Std dev		Replicate 1	Replicate 2	Replicate 3	Average	Std dev	Normalized average	Normalized Std dev
	0	10867.1	10892.2	12622.2	11460.5	1006.13	1	0.124		15282.2	18244.1	15875.1	16467.1	1567.16	1	0.135
	0.125	8399.75	9118.92	11034	9517.56	1361.61	0.83	0.139		7610.68	12691.3	9468.25	9923.41	2570.7	0.603	0.166
	0.25	5353.15	9339.09	9680.87	8124.37	2406.03	0.709	0.219		3478.37	9644.51	7363.76	6828.88	3117.68	0.415	0.193
	0.5	2774.98	5468.54	6407.56	4883.69	1885.59	0.426	0.169		1061.89	552.87	1526.5	1047.09	486.982	0.064	0.03
	1	1050.41	1687.36	1295.82	1344.53	321.256	0.117	0.03		118.485	0	0	39.495	68.4073	0.002	0.004
	T5 Exo	Fraction Intact								Fraction Intact
	Nuclease amount (units)	Replicate 1	Replicate 2	Replicate 3	Average	Std dev	Normalized average	Normalized Std dev		Replicate 1	Replicate 2	Replicate 3	Average	Std dev	Normalized average	Normalized Std dev
	0	18475.1	15661.1	19134.8	17757	1844.83	1	0.147		17164.8	19406.1	19885.5	18818.8	1452.34	1	0.109
	0.25	14004	13871.2	14600.6	14158.6	388.542	0.797	0.086		2983.54	6478.53	5204.05	4888.7	1768.71	0.26	0.096
	0.5	9710.31	8402.48	9427.97	9180.25	688.205	0.517	0.066		0	0	279.263	93.0877	161.233	0.005	0.009
	1	333.142	305.435	690.335	442.971	214.671	0.025	0.012		0	0	0	0	0	0	0
	2	0	0	0	0	0	0	0		0	0	0	0	0	0	0
	Exo V	Fraction Intact								Fraction Intact
	Nuclease amount (units)	Replicate 1	Replicate 2	Replicate 3	Average	Std dev	Normalized average	Normalized Std dev		Replicate 1	Replicate 2	Replicate 3	Average	Std dev	Normalized average	Normalized Std dev
	0	13709.3	19098.9	15491.9	16100	2745.79	1	0.241		20417.7	22787.6	21006.5	21403.9	1233.96	1	0.082
	0.1	1138.82	3847.71	3399.76	2795.43	1452.04	0.174	0.095		13474.4	15599.8	10609.9	13228	2504.03	0.618	0.122
	0.2	0	0	0	0	0	0	0		3277.28	4375.83	3524.76	3725.96	576.252	0.174	0.029
	0.4	0	0	0	0	0	0	0		1096.41	886.355	2162.4	1381.72	684.196	0.065	0.032
	0.8	0	0	0	0	0	0	0		816.577	581.577	1175.06	857.739	298.876	0.04	0.014
	Exo VIII	Fraction Intact								Fraction Intact
	Nuclease amount (units)	Replicate 1	Replicate 2	Replicate 3	Average	Std dev	Normalized average	Normalized Std dev		Replicate 1	Replicate 2	Replicate 3	Average	Std dev	Normalized average	Normalized Std dev
	0	22459.1	20415.7	23524.5	22133.1	1579.85	1	0.101		16819.4	19310.8	20403.2	18844.4	1836.84	1	0.138
	1.25	20464.4	19701.5	23638.2	21268	2087.77	0.9609	0.117		18638	16206.2	21200.5	18681.6	2497.41	0.9914	0.164
	2.5	17556.6	18448.8	19223.3	18409.6	834.02	0.8318	0.07		18516	15990.6	20128.1	18211.6	2085.51	0.9664	0.145
	5	11158.8	10971.2	9551.26	10560.4	878.978	0.4771	0.052		18076.1	15154.4	19706	17645.5	2306.13	0.9364	0.153
	10	3332.03	3318.86	3429.79	3360.23	60.6014	0.1518	0.011		16166	14154.6	19042.6	16454.4	2456.73	0.8732	0.156
	Micrococcal nuclease	Fraction Intact								Fraction Intact
	Nuclease amount (units)	Replicate 1	Replicate 2	Replicate 3	Average	Std dev	Normalized average	Normalized Std dev		Replicate 1	Replicate 2	Replicate 3	Average	Std dev	Normalized average	Normalized Std dev
	0	14579.1	13218.8	5063.61	13899	961.837	1	0.098		18730.9	17535.1	18209.1	18133	845.578	1	0.066
	0.125	768.92	556.92	438.435	662.92	149.907	0.048	0.011		17629.9	15956	17293.3	16792.9	1183.66	0.926	0.078
	0.25	0	0	0	0	0	0	0		16405.5	14835.3	15910.9	15620.4	1110.33	0.861	0.073
	0.5	0	0	0	0	0	0	0		14790.2	12474.4	15343.4	13632.3	1637.5	0.752	0.097
	1	0	0	0	0	0	0	0		7538.58	5773.63	9650.65	6656.11	1248.01	0.367	0.071

## Sheet: Figure 5c
Figure 5c	Values used in plot are shown in bold	Switchback								Duplex
	DNase I	Fraction Intact					Normalized Values			Fraction Intact					Normalized Values
	Reaction time (min)	Replicate 1	Replicate 2	Replicate 3	Average	Std dev	Average	Std dev		Replicate 1	Replicate 2	Replicate 3	Average	Std dev	Average	Std dev
	0	22134.5	20146.9	20095.6	20792.3	1162.67	1	0.079		22037.8	17014.8	19066.1	19372.9	2525.5	1	0.184
	4	11968.1	11617.4	12103.7	11896.4	250.991	0.572	0.034		8604.46	3535.59	4287.64	5475.9	2735.38	0.283	0.146
	8	11882.6	8447.75	7841.12	9390.47	2179.41	0.452	0.108		2433.69	1162.55	1680.45	1758.9	639.192	0.091	0.035
	16	7040.63	6190.44	5564.8	6265.29	740.756	0.301	0.039		1030.31	484.577	950.669	821.85	294.789	0.042	0.016
	32	5409.78	4723.88	3572.71	4568.79	928.303	0.22	0.046		77.778	213.142	53.192	114.704	86.1316	0.006	0.005
	64	3797.81	2842.55	3411	3350.45	480.501	0.161	0.025		0	0	0	0	0	0	0
	T5 Exo	Fraction Intact					Normalized Values			Fraction Intact					Normalized Values
	Reaction time (min)	Replicate 1	Replicate 2	Replicate 3	Average	Std dev	Average	Std dev		Replicate 1	Replicate 2	Replicate 3	Average	Std dev	Average	Std dev
	0	15430.5	20119.6	16346.9	17299	2485.3	1	0.203		14594	15637.9	14719	14983.6	570.077	1	0.054
	4	20717.5	16162.9	12649.2	16509.9	4045.3	0.954	0.271		5443.29	6438.19	10097.2	7326.21	2450.73	0.489	0.165
	8	15794.6	15418.9	9936.29	13716.6	3279.23	0.793	0.221		382.163	486.648	1835.96	901.591	810.874	0.06	0.054
	16	13919.4	10679.3	9149.75	11249.5	2435.41	0.65	0.169		0	0	0	0	0	0	0
	32	4902.73	4919.49	3011.59	4277.94	1096.72	0.247	0.073		0	0	0	0	0	0	0
	64	1848.06	5372.97	738.92	2653.32	2419.7	0.153	0.142		0	0	0	0	0	0	0
	Exo V	Fraction Intact					Normalized Values			Fraction Intact					Normalized Values
	Reaction time (min)	Replicate 1	Replicate 2		Average	Std dev	Average	Std dev		Replicate 1	Replicate 2		Average	Std dev	Average	Std dev
	0	20397.4	20028.4		20212.9	260.908	1	0.018		18588	18857.2		18722.6	190.333	1	0.014
	4	9158.43	7208.58		8183.51	1378.75	0.405	0.068		15369.5	13312.1		14340.8	1454.78	0.766	0.078
	8	1845.72	1346.99		1596.36	352.654	0.079	0.017		10961.9	7652.24		9307.08	2340.3	0.497	0.125
	16	0	0		0	0	0	0		3095.18	1906.2		2500.69	840.729	0.134	0.045
	32	0	0		0	0	0	0		752.527	173.263		462.895	409.602	0.025	0.022
	64	0	0		0	0	0	0		0	0		0	0	0	0
	Exo VIII	Fraction Intact					Normalized Values			Fraction Intact					Normalized Values
	Reaction time (min)	Replicate 1	Replicate 2	Replicate 3	Average	Std dev	Average	Std dev		Replicate 1	Replicate 2	Replicate 3	Average	Std dev	Average	Std dev
	0	21713.8	22280.2	17320.1	20438.1	2715.02	1	0.188		16929.7	19052.9	18411	18131.2	1088.93	1	0.085
	4	17944.2	19527.9	16051.3	17841.1	1740.6	0.873	0.144		17014.7	18835.9	18713.6	18188	1018.02	1.003	0.082
	8	15550.4	16515.8	12973.6	15013.3	1831.17	0.735	0.132		17659.7	17916.4	18333.4	17969.8	340.053	0.991	0.062
	16	11416	13883.2	11092.9	12130.7	1526.25	0.594	0.109		17566.2	17779	18860	18068.4	693.746	0.997	0.071
	32	7925.12	9444.02	6928.63	8099.25	1266.7	0.396	0.081		16146.9	17112.4	17883.7	17047.7	870.223	0.94	0.074
	64	4421.95	5616.97	3872.42	4637.11	891.958	0.227	0.053		15126.2	16780.8	15868.6	15925.2	828.755	0.878	0.07
	Micrococcal nuclease	Fraction Intact					Normalized Values			Fraction Intact					Normalized Values
	Reaction time (min)	Replicate 1	Replicate 2	Replicate 3	Average	Std dev	Average	Std dev		Replicate 1	Replicate 2	Replicate 3	Average	Std dev	Average	Std dev
	0	25763.3	22886.7	23834.4	24161.5	1465.93	1	0.086		20363.3	16536.4	17027	17975.6	2082.36	1	0.164
	4	18916.2	18055.8	12639.8	16537.3	3402.61	0.684	0.147		19867.6	14402.2	17108	17126	2732.74	0.953	0.188
	8	15310.3	8850.41	9983.94	11381.5	3449.27	0.471	0.146		19014	15970.4	16326.3	17103.6	1664.06	0.951	0.144
	16	2414.45	1944.84	0	1453.1	1280.14	0.06	0.053		19819.5	15934.5	16899.4	17551.1	2022.82	0.976	0.16
	32	0	0	0	0	0	0	0		18951.3	14660.4	15077	16229.5	2366.29	0.903	0.168
	64	0	0	0	0	0	0	0		13864	9301.75	9097.12	10754.3	2695.01	0.598	0.165

## Sheet: Figure 5d
Figure 5d	Calculated from data in Figure 5b
	DNase I				T5 Exo				Exo V				Exo VIII				Micrococcal nuclease
		Fraction degraded (switchback)				Fraction degraded (switchback)				Fraction degraded (switchback)				Fraction degraded (switchback)				Fraction degraded (switchback)
	Enzyme concentration (Units) (X-axis)	Average	Std Dev		Enzyme concentration (Units) (X-axis)	Average	Std Dev		Enzyme concentration (Units) (X-axis)	Average	Std Dev		Enzyme concentration (Units) (X-axis)	Average	Std Dev		Enzyme concentration (Units) (X-axis)	Average	Std Dev
	0	0	0.176		0	0	0.208		0	0	0.341		0	0	0.456		0	0	0.138
	0.125	0.17	0.187		0.25	0.203	0.17		0.1	0.826	0.259		1.25	0.039	0.155		0.125	0.952	0.099
	0.25	0.291	0.252		0.5	0.483	0.161		0.2	1	0.241		2.5	0.168	0.123		0.25	1	0.098
	0.5	0.574	0.209		1	0.975	0.147		0.4	1	0.241		5	0.523	0.114		0.5	1	0.098
	1	0.883	0.128		2	1	0.147		0.8	1	0.241		10	0.848	0.102		1	1	0.098

## Sheet: Figure 5e
Figure 5e	Calculated from data in Figure 5c
		Difference in fraction intact at 8 min
	X axis	Replicate 1	Replicate 2	Replicate 3	Average	Std Dev
	DNase I	0.79429	0.83705	0.77412	0.80182	0.0321337
	T5 Exo	0.97442	0.95939	0.79479	0.909533	0.0996544
	Exo V	-0.84656	-0.83427		-0.840415	0.00869034
	Exo VIII	-0.31345	-0.2117	-0.24778	-0.257643	0.0515871
	Micrococcal nuclease	-0.36356	-0.59959	-0.56313	-0.50876	0.127061
