# Supplementary material for: The unusual structural properties and potential biological relevance of switchback DNA
Source: Nat Commun. 2024 Aug 6;15:6636. doi: 10.1038/s41467-024-50348-3 (PMC11303717; doi:10.1038/s41467-024-50348-3)
Supplement: Supplementary file 4 — Source Data [file 41467_2024_50348_MOESM4_ESM.zip › Final source data files/Source Data_Figure 2.xlsx]

## Sheet: Figure 2c
Figure 2c		Fluorescence intensity
	Wavelength (X axis)	Duplex	Switchback
	502	21907	13643
	503	23629	14707
	504	25267	15577
	505	27563	16848
	506	28693	17702
	507	30625	18721
	508	31725	19736
	509	33568	20691
	510	34330	21344
	511	35160	21803
	512	36402	22469
	513	37256	23099
	514	37606	23130
	515	38133	23462
	516	38069	23549
	517	38406	23738
	518	38516	23442
	519	38236	23170
	520	37678	23082
	521	37425	22959
	522	36967	22517
	523	36164	22001
	524	35598	21833
	525	34917	21054
	526	33919	20737
	527	32672	20243
	528	31765	19580
	529	31336	18984
	530	29843	18443
	531	29208	17955
	532	27907	17089
	533	27054	16724
	534	26147	15881
	535	25081	15277
	536	24150	14877
	537	23309	14239
	538	22889	13776
	539	21808	13298
	540	21045	12856
	541	20299	12390
	542	19984	12134
	543	18964	11628
	544	18486	11277
	545	17929	10781
	546	17395	10493
	547	16901	10142
	548	16298	9788
	549	16042	9657
	550	15506	9582
	551	15292	9208
	552	14706	8829
	553	14264	8556
	554	13794	8359
	555	13453	8345
	556	12925	7898
	557	12710	7667
	558	12121	7240
	559	12008	7218
	560	11476	6914
	561	11200	6872
	562	10711	6431
	563	10363	6382
	564	9889	6115
	565	9702	5803
	566	9279	5554
	567	9098	5427
	568	8574	5166
	569	8288	5041
	570	7901	4850
	571	7705	4651
	572	7355	4377
	573	7007	4198
	574	6726	3964
	575	6493	3845
	576	6280	3757
	577	5872	3495
	578	5719	3496
	579	5416	3203
	580	5226	3134
	581	5033	3034
	582	4745	2924
	583	4579	2785
	584	4428	2635
	585	4269	2562
	586	4132	2401
	587	3878	2399
	588	3830	2303
	589	3492	2092
	590	3478	1988
	591	3159	2007
	592	3095	1853
	593	3082	1842
	594	2952	1775
	595	2810	1705
	596	2698	1620
	597	2548	1566
	598	2491	1464
	599	2308	1436
	600	2224	1297
	601	2110	1311
	602	2034	1221
	603	1984	1184
	604	1877	1151
	605	1824	1080
	606	1725	1002
	607	1710	983
	608	1647	922
	609	1553	952
	610	1476	907
	611	1437	853
	612	1410	819
	613	1331	775
	614	1249	751
	615	1191	716
	616	1126	765
	617	1077	676
	618	984	653
	619	1003	611
	620	967	602
	621	915	577
	622	900	533
	623	822	519
	624	849	481
	625	797	462
	626	755	479
	627	691	416
	628	668	408
	629	625	380
	630	577	391
	631	574	350
	632	570	336
	633	482	336
	634	529	323
	635	486	297
	636	416	266
	637	440	294
	638	417	253
	639	431	230
	640	368	220
	641	348	220
	642	335	237
	643	334	211
	644	331	201
	645	308	195
	646	291	188
	647	290	183
	648	243	182
	649	272	153
	650	252	147

## Sheet: Figure 2d
Figure 2d
		Normalised fluorescence
		Replicate 1	Replicate 2	Replicate 3	Average	Std Dev
	Duplex	1	1	1	1	0
	Switchback	0.61261	0.59805	0.6854	0.63202	0.0467981

## Sheet: Figure 2e
Figure 2e
		CD (mdeg)
	Wavelength (X-axis)	Duplex	Switchback
	360	-0.25953	-0.10645
	359	-0.23188	-0.08185
	358	-0.19306	-0.06755
	357	-0.18606	-0.05002
	356	-0.18363	-0.05228
	355	-0.16237	-0.07417
	354	-0.14938	-0.08632
	353	-0.14935	-0.09794
	352	-0.15688	-0.09661
	351	-0.16632	-0.09698
	350	-0.18909	-0.10455
	349	-0.18027	-0.07821
	348	-0.1824	-0.05209
	347	-0.18293	-0.0239
	346	-0.17838	-0.01035
	345	-0.17191	-0.01418
	344	-0.17176	-0.03147
	343	-0.19606	-0.06303
	342	-0.20385	-0.08892
	341	-0.19899	-0.10071
	340	-0.2023	-0.11767
	339	-0.18547	-0.13002
	338	-0.18832	-0.1233
	337	-0.19811	-0.12462
	336	-0.20324	-0.12473
	335	-0.17774	-0.0899
	334	-0.15981	-0.05183
	333	-0.16216	-0.02652
	332	-0.17143	-0.03373
	331	-0.17336	-0.05249
	330	-0.15618	-0.06969
	329	-0.15111	-0.08588
	328	-0.13889	-0.08335
	327	-0.14791	-0.06905
	326	-0.15547	-0.07541
	325	-0.15957	-0.06606
	324	-0.17158	-0.05906
	323	-0.1843	-0.07013
	322	-0.19333	-0.07181
	321	-0.21355	-0.064
	320	-0.23318	-0.07784
	319	-0.25295	-0.10621
	318	-0.25641	-0.1034
	317	-0.26585	-0.12075
	316	-0.25042	-0.13558
	315	-0.2554	-0.15407
	314	-0.23418	-0.1579
	313	-0.24357	-0.15861
	312	-0.25117	-0.16539
	311	-0.24774	-0.15867
	310	-0.24256	-0.15062
	309	-0.24403	-0.1487
	308	-0.23812	-0.13771
	307	-0.24094	-0.12765
	306	-0.22287	-0.13323
	305	-0.19097	-0.10699
	304	-0.17075	-0.06069
	303	-0.16272	-0.064
	302	-0.13323	-0.05194
	301	-0.08684	0.00101
	300	-0.02274	0.04738
	299	0.0202	0.09086
	298	0.08278	0.15945
	297	0.17812	0.2523
	296	0.2881	0.35441
	295	0.41972	0.46464
	294	0.56987	0.57676
	293	0.72721	0.68204
	292	0.89566	0.77469
	291	1.04569	0.88855
	290	1.18864	0.99862
	289	1.32555	1.073
	288	1.4513	1.16104
	287	1.58484	1.25796
	286	1.68247	1.29731
	285	1.76752	1.34604
	284	1.84664	1.41293
	283	1.89365	1.44763
	282	1.91491	1.4428
	281	1.92773	1.41969
	280	1.94577	1.41756
	279	1.95146	1.41883
	278	1.95094	1.41691
	277	1.94708	1.43239
	276	1.94512	1.43126
	275	1.95369	1.41124
	274	1.96939	1.41874
	273	1.98061	1.44502
	272	1.96494	1.44545
	271	1.95561	1.43456
	270	1.93116	1.40636
	269	1.86704	1.32135
	268	1.79087	1.19963
	267	1.68919	1.05618
	266	1.55792	0.91733
	265	1.39874	0.73619
	264	1.18282	0.50401
	263	0.93561	0.25654
	262	0.67175	-0.000760132
	261	0.40056	-0.2651
	260	0.10789	-0.56414
	259	-0.20698	-0.86532
	258	-0.54119	-1.17812
	257	-0.85614	-1.46966
	256	-1.14295	-1.73839
	255	-1.43542	-1.97666
	254	-1.71263	-2.16456
	253	-1.981	-2.33989
	252	-2.23876	-2.50177
	251	-2.46559	-2.62119
	250	-2.6547	-2.71229
	249	-2.79417	-2.75453
	248	-2.8662	-2.75468
	247	-2.91242	-2.75433
	246	-2.92055	-2.76261
	245	-2.9324	-2.72478
	244	-2.93868	-2.68853
	243	-2.90865	-2.65039
	242	-2.86525	-2.59708
	241	-2.84534	-2.52307
	240	-2.80981	-2.44572
	239	-2.75654	-2.38212
	238	-2.74324	-2.31519
	237	-2.6761	-2.18477
	236	-2.53324	-2.04235
	235	-2.36751	-1.86925
	234	-2.17201	-1.6586
	233	-1.98513	-1.45727
	232	-1.79974	-1.25318
	231	-1.62802	-1.04851
	230	-1.44554	-0.86427
	229	-1.27029	-0.66582
	228	-1.10877	-0.47638
	227	-0.97629	-0.29991
	226	-0.82115	-0.11177
	225	-0.65273	0.10845
	224	-0.52572	0.31044
	223	-0.38966	0.46137
	222	-0.29654	0.58596
	221	-0.27436	0.66872
	220	-0.35641	0.66928
	219	-0.43456	0.6217
	218	-0.52253	0.55413
	217	-0.64258	0.42798
	216	-0.83424	0.31038
	215	-1.07751	0.09253
	214	-1.32457	-0.20689
	213	-1.53123	-0.42805
	212	-1.59386	-0.65655
	211	-1.56407	-0.79997
	210	-1.37184	-0.85998
	209	-1.29143	-0.95372
	208	-1.1665	-0.78219
	207	-0.91701	-0.46534
	206	-0.27102	0.15428
	205	0.75254	1.04755
	204	1.96777	2.0926
	203	3.25191	3.18061
	202	4.51553	4.27732
	201	5.72504	5.21896
	200	6.82841	6.04127

## Sheet: Figure 2f
Figure 2f
		Tm (oC)
		Replicate 1	Replicate 2	Replicate 3	Average	SD
	Duplex (XZ)	67.7	66.5	65.2	66.4667	1.25033
	Switchback (XY)	42.5	42	40.5	41.6667	1.04083

## Sheet: Figure 2g
Figure 2g
		Tm (oC)
	Mg2+ conc (mM) (X-axis)	Replicate 1	Replicate 2	Replicate 3	Average	Std. Dev
	2	23.5	22.5	26	24	1.80278
	4	34.5	34.5	37	35.3333	1.44338
	8	38.5	38.5	41.5	39.5	1.73205
	12	40	40	41.5	40.5	0.866025
	16	40.5	40.5	41.5	40.8333	0.57735
	20	41	41.5	42	41.5	0.5
	24	41.5	41.5	42	41.6667	0.288675

## Sheet: Figure 2h 
Figure 2h		Top-left plot			Top-right plot			Bottom-left plot					Bottom-right plot
ITC		Duplex			Switchback			Duplex					Switchback
		Time, s (X-axis)	µcal/s (Y-axis)		Time, s (X-axis)	µcal/s (Y-axis)		Mole ratio (X-axis)	Injectant kcal/mol	Mole ratio (X-axis)	Fitted curve		Mole ratio (X-axis)	Injectant kcal/mol	Mole ratio (X-axis)	Fitted curve
		0	-0.011		0	-0.007		0.10296	-8.82155	0.10296	-8.80343		0.10203	-6.56611	0.10203	-6.51352
		1	-0.011		1	-0.007		0.20736	-8.82049	0.10522	-8.80343		0.20547	-6.55432	0.10426	-6.51352
		2	-0.01		2	-0.007		0.31321	-8.81893	0.10747	-8.80343		0.31036	-6.53701	0.1065	-6.51352
		3	-0.01		3	-0.007		0.42053	-8.81646	0.10973	-8.80343		0.41671	-6.51008	0.10873	-6.51351
		4	-0.01		4	-0.007		0.52935	-8.81219	0.11198	-8.80343		0.52454	-6.46493	0.11096	-6.51351
		5	-0.009		5	-0.006		0.63968	-8.80382	0.11424	-8.80343		0.63387	-6.38101	0.1132	-6.5135
		6	-0.008		6	-0.006		0.75156	-8.78353	0.11649	-8.80343		0.74472	-6.20086	0.11543	-6.5135
		7	-0.008		7	-0.006		0.86499	-8.70869	0.11875	-8.80343		0.85712	-5.73416	0.11767	-6.51349
		8	-0.008		8	-0.007		0.97999	-7.74501	0.121	-8.80343		0.97109	-4.41973	0.1199	-6.51349
		9	-0.009		9	-0.007		1.0966	-1.45596	0.12326	-8.80343		1.08664	-2.22353	0.12214	-6.51348
		10	-0.009		10	-0.007		1.21484	-0.12816	0.12551	-8.80343		1.2038	-0.87057	0.12437	-6.51347
		11	-0.009		11	-0.007		1.33472	-0.04233	0.12777	-8.80343		1.32259	-0.3935	0.12661	-6.51347
		12	-0.01		12	-0.007		1.45627	-0.02079	0.13002	-8.80343		1.44303	-0.21349	0.12884	-6.51346
		13	-0.01		13	-0.007		1.57952	-0.01226	0.13228	-8.80343		1.56516	-0.13145	0.13108	-6.51346
		14	-0.01		14	-0.007		1.70448	-0.00804	0.13453	-8.80343		1.68898	-0.08817	0.13331	-6.51345
		15	-0.011		15	-0.007		1.83118	-0.00565	0.13679	-8.80343		1.81453	-0.06281	0.13555	-6.51344
		16	-0.012		16	-0.008		1.95964	-0.00418	0.13904	-8.80343		1.94183	-0.04678	0.13778	-6.51344
		17	-0.012		17	-0.008		2.0899	-0.0032	0.1413	-8.80343		2.0709	-0.03604	0.14002	-6.51343
		18	-0.013		18	-0.008		2.22197	-0.00252	0.14355	-8.80343		2.20177	-0.02852	0.14225	-6.51342
		19	-0.013		19	-0.008		2.35588	-0.00203	0.14581	-8.80343		2.33446	-0.02306	0.14448	-6.51342
		20	-0.013		20	-0.007				0.14807	-8.80343				0.14672	-6.51341
		21	-0.013		21	-0.006				0.15032	-8.80343				0.14895	-6.5134
		22	-0.013		22	-0.005				0.15258	-8.80343				0.15119	-6.5134
		23	-0.012		23	-0.005				0.15483	-8.80343				0.15342	-6.51339
		24	-0.012		24	-0.006				0.15709	-8.80343				0.15566	-6.51338
		25	-0.012		25	-0.007				0.15934	-8.80343				0.15789	-6.51337
		26	-0.011		26	-0.007				0.1616	-8.80343				0.16013	-6.51336
		27	-0.01		27	-0.007				0.16385	-8.80343				0.16236	-6.51335
		28	-0.01		28	-0.007				0.16611	-8.80343				0.1646	-6.51335
		29	-0.01		29	-0.007				0.16836	-8.80343				0.16683	-6.51334
		30	-0.01		30	-0.007				0.17062	-8.80343				0.16907	-6.51333
		31	-0.011		31	-0.007				0.17287	-8.80343				0.1713	-6.51332
		32	-0.011		32	-0.007				0.17513	-8.80343				0.17354	-6.51331
		33	-0.012		33	-0.007				0.17738	-8.80343				0.17577	-6.5133
		34	-0.012		34	-0.007				0.17964	-8.80343				0.178	-6.51329
		35	-0.012		35	-0.008				0.18189	-8.80343				0.18024	-6.51328
		36	-0.012		36	-0.008				0.18415	-8.80343				0.18247	-6.51327
		37	-0.012		37	-0.007				0.1864	-8.80343				0.18471	-6.51326
		38	-0.012		38	-0.006				0.18866	-8.80343				0.18694	-6.51324
		39	-0.012		39	-0.006				0.19091	-8.80343				0.18918	-6.51323
		40	-0.012		40	-0.006				0.19317	-8.80343				0.19141	-6.51322
		41	-0.012		41	-0.006				0.19542	-8.80343				0.19365	-6.51321
		42	-0.012		42	-0.007				0.19768	-8.80343				0.19588	-6.5132
		43	-0.011		43	-0.007				0.19993	-8.80343				0.19812	-6.51318
		44	-0.011		44	-0.007				0.20219	-8.80343				0.20035	-6.51317
		45	-0.01		45	-0.007				0.20444	-8.80343				0.20259	-6.51316
		46	-0.01		46	-0.006				0.2067	-8.80343				0.20482	-6.51314
		47	-0.01		47	-0.006				0.20736	-8.80343				0.20547	-6.51314
		48	-0.01		48	-0.006				0.20895	-8.80343				0.20706	-6.51313
		49	-0.01		49	-0.006				0.21121	-8.80343				0.20929	-6.51311
		50	-0.011		50	-0.006				0.21347	-8.80343				0.21152	-6.5131
		51	-0.011		51	-0.006				0.21572	-8.80343				0.21376	-6.51308
		52	-0.011		52	-0.006				0.21798	-8.80343				0.21599	-6.51307
		53	-0.01		53	-0.006				0.22023	-8.80343				0.21823	-6.51305
		54	-0.01		54	-0.006				0.22249	-8.80343				0.22046	-6.51304
		55	-0.01		55	-0.005				0.22474	-8.80343				0.2227	-6.51302
		56	-0.01		56	-0.004				0.227	-8.80343				0.22493	-6.513
		57	-0.01		57	-0.003				0.22925	-8.80343				0.22717	-6.51298
		58	-0.01		58	-0.003				0.23151	-8.80343				0.2294	-6.51296
		59	-0.01		59	-0.003				0.23376	-8.80343				0.23164	-6.51295
		60	-0.011		60	-0.004				0.23602	-8.80343				0.23387	-6.51293
		61	-0.01		61	-0.004				0.23827	-8.80343				0.23611	-6.51291
		62	-0.01		62	-0.004				0.24053	-8.80343				0.23834	-6.51289
		63	-0.01		63	-0.004				0.24278	-8.80343				0.24058	-6.51287
		64	-0.011		64	-0.004				0.24504	-8.80343				0.24281	-6.51284
		65	-0.011		65	-0.004				0.24729	-8.80343				0.24504	-6.51282
		66	-0.011		66	-0.004				0.24955	-8.80343				0.24728	-6.5128
		67	-0.011		67	-0.005				0.2518	-8.80343				0.24951	-6.51278
		68	-0.011		68	-0.006				0.25406	-8.80343				0.25175	-6.51275
		69	-0.01		69	-0.007				0.25631	-8.80343				0.25398	-6.51273
		70	-0.01		70	-0.007				0.25857	-8.80343				0.25622	-6.5127
		71	-0.01		71	-0.007				0.26082	-8.80343				0.25845	-6.51268
		72	-0.01		72	-0.006				0.26308	-8.80343				0.26069	-6.51265
		73	-0.01		73	-0.005				0.26533	-8.80343				0.26292	-6.51263
		74	-0.01		74	-0.005				0.26759	-8.80343				0.26516	-6.5126
		75	-0.009		75	-0.005				0.26984	-8.80343				0.26739	-6.51257
		76	-0.009		76	-0.005				0.2721	-8.80343				0.26963	-6.51254
		77	-0.009		77	-0.006				0.27435	-8.80343				0.27186	-6.51251
		78	-0.009		78	-0.006				0.27661	-8.80343				0.2741	-6.51248
		79	-0.009		79	-0.005				0.27887	-8.80343				0.27633	-6.51245
		80	-0.009		80	-0.004				0.28112	-8.80343				0.27856	-6.51242
		81	-0.009		81	-0.004				0.28338	-8.80343				0.2808	-6.51238
		82	-0.009		82	-0.003				0.28563	-8.80343				0.28303	-6.51235
		83	-0.008		83	-0.003				0.28789	-8.80343				0.28527	-6.51232
		84	-0.008		84	-0.003				0.29014	-8.80343				0.2875	-6.51228
		85	-0.008		85	-0.003				0.2924	-8.80343				0.28974	-6.51224
		86	-0.009		86	-0.004				0.29465	-8.80343				0.29197	-6.51221
		87	-0.009		87	-0.004				0.29691	-8.80343				0.29421	-6.51217
		88	-0.009		88	-0.003				0.29916	-8.80343				0.29644	-6.51213
		89	-0.008		89	-0.003				0.30142	-8.80343				0.29868	-6.51209
		90	-0.007		90	-0.003				0.30367	-8.80343				0.30091	-6.51205
		91	-0.007		91	-0.003				0.30593	-8.80343				0.30315	-6.51201
		92	-0.007		92	-0.003				0.30818	-8.80343				0.30538	-6.51196
		93	-0.007		93	-0.004				0.31044	-8.80343				0.30762	-6.51192
		94	-0.007		94	-0.005				0.31269	-8.80343				0.30985	-6.51187
		95	-0.007		95	-0.005				0.31321	-8.80343				0.31036	-6.51186
		96	-0.008		96	-0.004				0.31495	-8.80343				0.31208	-6.51183
		97	-0.008		97	-0.003				0.3172	-8.80343				0.31432	-6.51178
		98	-0.008		98	-0.002				0.31946	-8.80343				0.31655	-6.51173
		99	-0.008		99	-0.002				0.32171	-8.80343				0.31879	-6.51168
		100	-0.008		100	-0.001				0.32397	-8.80343				0.32102	-6.51163
		101	-0.008		101	-0.001				0.32622	-8.80343				0.32326	-6.51157
		102	-0.008		102	-0.002				0.32848	-8.80343				0.32549	-6.51152
		103	-0.008		103	-0.002				0.33073	-8.80343				0.32773	-6.51146
		104	-0.008		104	-0.001				0.33299	-8.80343				0.32996	-6.51141
		105	-0.008		105	-0.001				0.33524	-8.80343				0.3322	-6.51135
		106	-0.007		106	-0.002				0.3375	-8.80343				0.33443	-6.51129
		107	-0.007		107	-0.002				0.33975	-8.80343				0.33667	-6.51123
		108	-0.006		108	-0.003				0.34201	-8.80343				0.3389	-6.51116
		109	-0.006		109	-0.003				0.34427	-8.80343				0.34114	-6.5111
		110	-0.006		110	-0.004				0.34652	-8.80343				0.34337	-6.51103
		111	-0.006		111	-0.004				0.34878	-8.80343				0.3456	-6.51096
		112	-0.005		112	-0.004				0.35103	-8.80343				0.34784	-6.51089
		113	-0.005		113	-0.003				0.35329	-8.80343				0.35007	-6.51082
		114	-0.005		114	-0.003				0.35554	-8.80343				0.35231	-6.51075
		115	-0.005		115	-0.003				0.3578	-8.80343				0.35454	-6.51067
		116	-0.005		116	-0.003				0.36005	-8.80343				0.35678	-6.51059
		117	-0.005		117	-0.003				0.36231	-8.80343				0.35901	-6.51051
		118	-0.004		118	-0.003				0.36456	-8.80343				0.36125	-6.51043
		119	-0.004		119	-0.003				0.36682	-8.80343				0.36348	-6.51035
		120	-0.004		120	-0.003				0.36907	-8.80343				0.36572	-6.51026
		121	-0.004		121	-0.003				0.37133	-8.80343				0.36795	-6.51017
		122	-0.004		122	-0.003				0.37358	-8.80343				0.37019	-6.51008
		123	-0.005		123	-0.003				0.37584	-8.80343				0.37242	-6.50999
		124	-0.005		124	-0.003				0.37809	-8.80343				0.37466	-6.5099
		125	-0.005		125	-0.003				0.38035	-8.80343				0.37689	-6.5098
		126	-0.005		126	-0.002				0.3826	-8.80343				0.37912	-6.5097
		127	-0.005		127	-0.002				0.38486	-8.80343				0.38136	-6.5096
		128	-0.005		128	-0.002				0.38711	-8.80343				0.38359	-6.50949
		129	-0.006		129	-0.002				0.38937	-8.80343				0.38583	-6.50938
		130	-0.006		130	-0.001				0.39162	-8.80343				0.38806	-6.50927
		131	-0.006		131	-0.001				0.39388	-8.80343				0.3903	-6.50916
		132	-0.006		132	-0.001				0.39613	-8.80343				0.39253	-6.50904
		133	-0.006		133	-0.001				0.39839	-8.80343				0.39477	-6.50892
		134	-0.006		134	-0.001				0.40064	-8.80343				0.397	-6.5088
		135	-0.006		135	-0.001				0.4029	-8.80343				0.39924	-6.50868
		136	-0.005		136	-0.001				0.40515	-8.80343				0.40147	-6.50855
		137	-0.005		137	-0.002				0.40741	-8.80343				0.40371	-6.50842
		138	-0.005		138	-0.002				0.40967	-8.80343				0.40594	-6.50828
		139	-0.005		139	-0.003				0.41192	-8.80343				0.40818	-6.50814
		140	-0.005		140	-0.003				0.41418	-8.80343				0.41041	-6.508
		141	-0.005		141	-0.003				0.41643	-8.80343				0.41264	-6.50785
		142	-0.004		142	-0.003				0.41869	-8.80343				0.41488	-6.5077
		143	-0.004		143	-0.002				0.42053	-8.80343				0.41671	-6.50758
		144	-0.004		144	-0.002				0.42094	-8.80343				0.41711	-6.50755
		145	-0.003		145	-0.002				0.4232	-8.80343				0.41935	-6.50739
		146	-0.003		146	-0.002				0.42545	-8.80343				0.42158	-6.50723
		147	-0.003		147	-0.001				0.42771	-8.80343				0.42382	-6.50706
		148	-0.003		148	-0.001				0.42996	-8.80343				0.42605	-6.50689
		149	-0.003		149	-0.001				0.43222	-8.80343				0.42829	-6.50672
		150	-0.003		150	-0.001				0.43447	-8.80343				0.43052	-6.50654
		151	-0.003		151	-0.001				0.43673	-8.80343				0.43276	-6.50636
		152	-0.003		152	-0.001				0.43898	-8.80343				0.43499	-6.50617
		153	-0.003		153	-0.001				0.44124	-8.80343				0.43723	-6.50598
		154	-0.002		154	-0.001				0.44349	-8.80343				0.43946	-6.50578
		155	-0.002		155	-0.002				0.44575	-8.80343				0.4417	-6.50558
		156	-0.002		156	-0.002				0.448	-8.80343				0.44393	-6.50537
		157	-0.002		157	-0.002				0.45026	-8.80343				0.44616	-6.50516
		158	-0.002		158	-0.002				0.45251	-8.80343				0.4484	-6.50494
		159	-0.002		159	-0.002				0.45477	-8.80343				0.45063	-6.50471
		160	-0.003		160	-0.003				0.45702	-8.80343				0.45287	-6.50448
		161	-0.003		161	-0.003				0.45928	-8.80343				0.4551	-6.50425
		162	-0.003		162	-0.003				0.46153	-8.80343				0.45734	-6.504
		163	-0.003		163	-0.002				0.46379	-8.80343				0.45957	-6.50376
		164	-0.002		164	-0.002				0.46604	-8.80343				0.46181	-6.5035
		165	-0.002		165	-0.001				0.4683	-8.80343				0.46404	-6.50324
		166	-0.002		166	-0.001				0.47055	-8.80343				0.46628	-6.50297
		167	-0.003		167	-0.001				0.47281	-8.80343				0.46851	-6.5027
		168	-0.003		168	-0.001				0.47506	-8.80343				0.47075	-6.50242
		169	-0.002		169	-0.001				0.47732	-8.80343				0.47298	-6.50213
		170	-0.002		170	0				0.47958	-8.80343				0.47522	-6.50183
		171	-0.002		171	0				0.48183	-8.80343				0.47745	-6.50153
		172	-0.001		172	0.001				0.48409	-8.80343				0.47968	-6.50122
		173	-0.001		173	0.001				0.48634	-8.80343				0.48192	-6.5009
		174	-0.002		174	0.001				0.4886	-8.80343				0.48415	-6.50057
		175	-0.002		175	0.001				0.49085	-8.80343				0.48639	-6.50023
		176	-0.003		176	0.001				0.49311	-8.80343				0.48862	-6.49989
		177	-0.003		177	0.001				0.49536	-8.80343				0.49086	-6.49954
		178	-0.003		178	0.001				0.49762	-8.80343				0.49309	-6.49917
		179	-0.003		179	0.001				0.49987	-8.80343				0.49533	-6.4988
		180	-0.002		180	0.002				0.50213	-8.80343				0.49756	-6.49842
		181	-0.002		181	0.001				0.50438	-8.80343				0.4998	-6.49803
		182	-0.002		182	0.001				0.50664	-8.80343				0.50203	-6.49763
		183	-0.002		183	0				0.50889	-8.80343				0.50427	-6.49722
		184	-0.003		184	0				0.51115	-8.80343				0.5065	-6.4968
		185	-0.003		185	0				0.5134	-8.80343				0.50874	-6.49636
		186	-0.002		186	0				0.51566	-8.80343				0.51097	-6.49592
		187	-0.002		187	0				0.51791	-8.80343				0.5132	-6.49547
		188	-0.002		188	0				0.52017	-8.80343				0.51544	-6.495
		189	-0.001		189	0				0.52242	-8.80343				0.51767	-6.49452
		190	-0.001		190	0				0.52468	-8.80343				0.51991	-6.49403
		191	-0.001		191	0				0.52693	-8.80343				0.52214	-6.49353
		192	-0.002		192	0				0.52919	-8.80343				0.52438	-6.49301
		193	-0.002		193	0				0.52935	-8.80343				0.52454	-6.49298
		194	-0.001		194	0				0.53144	-8.80343				0.52661	-6.49248
		195	-0.001		195	0				0.5337	-8.80343				0.52885	-6.49194
		196	-0.001		196	0				0.53595	-8.80343				0.53108	-6.49139
		197	-0.001		197	0				0.53821	-8.80343				0.53332	-6.49082
		198	-0.001		198	0				0.54046	-8.80343				0.53555	-6.49023
		199	0		199	0				0.54272	-8.80343				0.53779	-6.48963
		200	0		200	0				0.54498	-8.80343				0.54002	-6.48902
		201	0		201	0				0.54723	-8.80343				0.54226	-6.48839
		202	0		202	0.001				0.54949	-8.80343				0.54449	-6.48774
		203	0		203	0.001				0.55174	-8.80343				0.54672	-6.48708
		204	0		204	0.001				0.554	-8.80343				0.54896	-6.4864
		205	0		205	0.001				0.55625	-8.80343				0.55119	-6.4857
		206	-0.001		206	0.002				0.55851	-8.80343				0.55343	-6.48499
		207	-0.002		207	0.003				0.56076	-8.80343				0.55566	-6.48425
		208	-0.005		208	0.004				0.56302	-8.80343				0.5579	-6.4835
		209	-0.013		209	0.007				0.56527	-8.80343				0.56013	-6.48273
		210	-0.03		210	0.011				0.56753	-8.80343				0.56237	-6.48194
		211	-0.062		211	0.015				0.56978	-8.80343				0.5646	-6.48113
		212	-0.11		212	0.019				0.57204	-8.80343				0.56684	-6.4803
		213	-0.175		213	0.021				0.57429	-8.80343				0.56907	-6.47945
		214	-0.253		214	0.02				0.57655	-8.80343				0.57131	-6.47857
		215	-0.337		215	0.015				0.5788	-8.80343				0.57354	-6.47768
		216	-0.419		216	0.007				0.58106	-8.80343				0.57578	-6.47676
		217	-0.493		217	-0.004				0.58331	-8.80343				0.57801	-6.47582
		218	-0.555		218	-0.016				0.58557	-8.80343				0.58024	-6.47485
		219	-0.603		219	-0.029				0.58782	-8.80342				0.58248	-6.47386
		220	-0.636		220	-0.043				0.59008	-8.80342				0.58471	-6.47285
		221	-0.655		221	-0.057				0.59233	-8.80342				0.58695	-6.47181
		222	-0.657		222	-0.072				0.59459	-8.80342				0.58918	-6.47074
		223	-0.64		223	-0.085				0.59684	-8.80342				0.59142	-6.46965
		224	-0.602		224	-0.096				0.5991	-8.80342				0.59365	-6.46852
		225	-0.545		225	-0.104				0.60135	-8.80342				0.59589	-6.46737
		226	-0.474		226	-0.108				0.60361	-8.80342				0.59812	-6.46619
		227	-0.396		227	-0.108				0.60586	-8.80342				0.60036	-6.46499
		228	-0.319		228	-0.103				0.60812	-8.80342				0.60259	-6.46375
		229	-0.25		229	-0.095				0.61038	-8.80342				0.60483	-6.46248
		230	-0.193		230	-0.086				0.61263	-8.80342				0.60706	-6.46117
		231	-0.15		231	-0.076				0.61489	-8.80342				0.6093	-6.45984
		232	-0.117		232	-0.066				0.61714	-8.80342				0.61153	-6.45847
		233	-0.092		233	-0.057				0.6194	-8.80341				0.61376	-6.45706
		234	-0.072		234	-0.049				0.62165	-8.80341				0.616	-6.45562
		235	-0.055		235	-0.041				0.62391	-8.80341				0.61823	-6.45415
		236	-0.042		236	-0.035				0.62616	-8.80341				0.62047	-6.45264
		237	-0.032		237	-0.03				0.62842	-8.80341				0.6227	-6.45109
		238	-0.024		238	-0.025				0.63067	-8.80341				0.62494	-6.4495
		239	-0.019		239	-0.022				0.63293	-8.80341				0.62717	-6.44787
		240	-0.015		240	-0.019				0.63518	-8.8034				0.62941	-6.4462
		241	-0.013		241	-0.016				0.63744	-8.8034				0.63164	-6.44448
		242	-0.011		242	-0.014				0.63968	-8.8034				0.63387	-6.44273
		243	-0.009		243	-0.013				0.63969	-8.8034				0.63388	-6.44273
		244	-0.008		244	-0.012				0.64195	-8.8034				0.63611	-6.44093
		245	-0.007		245	-0.011				0.6442	-8.80339				0.63835	-6.43908
		246	-0.006		246	-0.01				0.64646	-8.80339				0.64058	-6.43719
		247	-0.005		247	-0.009				0.64871	-8.80339				0.64282	-6.43525
		248	-0.005		248	-0.008				0.65097	-8.80339				0.64505	-6.43327
		249	-0.005		249	-0.008				0.65322	-8.80338				0.64728	-6.43123
		250	-0.005		250	-0.007				0.65548	-8.80338				0.64952	-6.42914
		251	-0.005		251	-0.007				0.65773	-8.80337				0.65175	-6.42701
		252	-0.005		252	-0.007				0.65999	-8.80337				0.65399	-6.42481
		253	-0.005		253	-0.007				0.66224	-8.80337				0.65622	-6.42257
		254	-0.004		254	-0.007				0.6645	-8.80336				0.65846	-6.42026
		255	-0.004		255	-0.007				0.66675	-8.80336				0.66069	-6.4179
		256	-0.004		256	-0.007				0.66901	-8.80335				0.66293	-6.41548
		257	-0.004		257	-0.007				0.67126	-8.80334				0.66516	-6.413
		258	-0.004		258	-0.006				0.67352	-8.80334				0.6674	-6.41046
		259	-0.004		259	-0.006				0.67578	-8.80333				0.66963	-6.40786
		260	-0.004		260	-0.006				0.67803	-8.80332				0.67187	-6.40519
		261	-0.004		261	-0.006				0.68029	-8.80332				0.6741	-6.40246
		262	-0.004		262	-0.006				0.68254	-8.80331				0.67634	-6.39965
		263	-0.003		263	-0.006				0.6848	-8.8033				0.67857	-6.39678
		264	-0.003		264	-0.006				0.68705	-8.80329				0.68081	-6.39384
		265	-0.002		265	-0.005				0.68931	-8.80328				0.68304	-6.39082
		266	-0.002		266	-0.005				0.69156	-8.80327				0.68527	-6.38773
		267	-0.002		267	-0.005				0.69382	-8.80326				0.68751	-6.38457
		268	-0.002		268	-0.005				0.69607	-8.80324				0.68974	-6.38133
		269	-0.002		269	-0.005				0.69833	-8.80323				0.69198	-6.378
		270	-0.002		270	-0.004				0.70058	-8.80322				0.69421	-6.3746
		271	-0.001		271	-0.004				0.70284	-8.8032				0.69645	-6.37111
		272	-0.001		272	-0.004				0.70509	-8.80318				0.69868	-6.36754
		273	0		273	-0.004				0.70735	-8.80317				0.70092	-6.36388
		274	0		274	-0.004				0.7096	-8.80315				0.70315	-6.36012
		275	0		275	-0.004				0.71186	-8.80313				0.70539	-6.35628
		276	0		276	-0.004				0.71411	-8.8031				0.70762	-6.35235
		277	0		277	-0.003				0.71637	-8.80308				0.70986	-6.34832
		278	0		278	-0.003				0.71862	-8.80306				0.71209	-6.34419
		279	0.001		279	-0.002				0.72088	-8.80303				0.71433	-6.33996
		280	0.002		280	-0.001				0.72313	-8.803				0.71656	-6.33562
		281	0.002		281	-0.001				0.72539	-8.80297				0.71879	-6.33119
		282	0.003		282	0				0.72764	-8.80294				0.72103	-6.32664
		283	0.003		283	0				0.7299	-8.8029				0.72326	-6.32199
		284	0.003		284	0				0.73215	-8.80286				0.7255	-6.31722
		285	0.002		285	0				0.73441	-8.80282				0.72773	-6.31234
		286	0.002		286	0				0.73666	-8.80278				0.72997	-6.30734
		287	0.002		287	0				0.73892	-8.80273				0.7322	-6.30222
		288	0.002		288	0				0.74118	-8.80268				0.73444	-6.29698
		289	0.002		289	0.001				0.74343	-8.80262				0.73667	-6.29162
		290	0.001		290	0.001				0.74569	-8.80256				0.73891	-6.28612
		291	0.001		291	0				0.74794	-8.8025				0.74114	-6.2805
		292	0		292	0				0.7502	-8.80244				0.74338	-6.27474
		293	0		293	0				0.75156	-8.80239				0.74472	-6.2712
		294	-0.001		294	0				0.75245	-8.80236				0.74561	-6.26885
		295	-0.001		295	0				0.75471	-8.80229				0.74785	-6.26281
		296	0		296	0				0.75696	-8.8022				0.75008	-6.25663
		297	0.001		297	0.001				0.75922	-8.80211				0.75231	-6.25031
		298	0.001		298	0.001				0.76147	-8.80202				0.75455	-6.24384
		299	0.002		299	0.001				0.76373	-8.80192				0.75678	-6.23722
		300	0.001		300	0.001				0.76598	-8.80181				0.75902	-6.23044
		301	0.001		301	0				0.76824	-8.80169				0.76125	-6.2235
		302	0.001		302	0				0.77049	-8.80157				0.76349	-6.2164
		303	0.001		303	0				0.77275	-8.80143				0.76572	-6.20914
		304	-0.002		304	0				0.775	-8.80129				0.76796	-6.20171
		305	-0.009		305	0				0.77726	-8.80113				0.77019	-6.1941
		306	-0.025		306	0				0.77951	-8.80097				0.77243	-6.18632
		307	-0.055		307	0.001				0.78177	-8.80079				0.77466	-6.17837
		308	-0.1		308	0.001				0.78402	-8.8006				0.7769	-6.17023
		309	-0.161		309	0				0.78628	-8.80039				0.77913	-6.1619
		310	-0.235		310	-0.001				0.78853	-8.80017				0.78137	-6.15338
		311	-0.318		311	-0.002				0.79079	-8.79994				0.7836	-6.14467
		312	-0.4		312	-0.006				0.79304	-8.79969				0.78583	-6.13576
		313	-0.477		313	-0.014				0.7953	-8.79941				0.78807	-6.12665
		314	-0.543		314	-0.028				0.79755	-8.79912				0.7903	-6.11734
		315	-0.595		315	-0.05				0.79981	-8.79881				0.79254	-6.10782
		316	-0.634		316	-0.079				0.80206	-8.79848				0.79477	-6.09808
		317	-0.657		317	-0.116				0.80432	-8.79812				0.79701	-6.08812
		318	-0.663		318	-0.159				0.80657	-8.79774				0.79924	-6.07795
		319	-0.651		319	-0.207				0.80883	-8.79733				0.80148	-6.06755
		320	-0.619		320	-0.256				0.81109	-8.79689				0.80371	-6.05692
		321	-0.568		321	-0.305				0.81334	-8.79642				0.80595	-6.04606
		322	-0.501		322	-0.353				0.8156	-8.79591				0.80818	-6.03496
		323	-0.425		323	-0.396				0.81785	-8.79537				0.81042	-6.02361
		324	-0.347		324	-0.433				0.82011	-8.79479				0.81265	-6.01202
		325	-0.276		325	-0.461				0.82236	-8.79416				0.81489	-6.00019
		326	-0.216		326	-0.477				0.82462	-8.7935				0.81712	-5.98809
		327	-0.168		327	-0.481				0.82687	-8.79278				0.81935	-5.97574
		328	-0.131		328	-0.472				0.82913	-8.79201				0.82159	-5.96312
		329	-0.102		329	-0.451				0.83138	-8.79119				0.82382	-5.95024
		330	-0.079		330	-0.421				0.83364	-8.7903				0.82606	-5.93708
		331	-0.061		331	-0.385				0.83589	-8.78936				0.82829	-5.92365
		332	-0.045		332	-0.344				0.83815	-8.78834				0.83053	-5.90994
		333	-0.034		333	-0.302				0.8404	-8.78726				0.83276	-5.89594
		334	-0.025		334	-0.261				0.84266	-8.78609				0.835	-5.88165
		335	-0.019		335	-0.22				0.84491	-8.78484				0.83723	-5.86707
		336	-0.015		336	-0.183				0.84717	-8.7835				0.83947	-5.85219
		337	-0.012		337	-0.149				0.84942	-8.78207				0.8417	-5.83701
		338	-0.01		338	-0.12				0.85168	-8.78053				0.84394	-5.82153
		339	-0.007		339	-0.096				0.85393	-8.77888				0.84617	-5.80573
		340	-0.006		340	-0.076				0.85619	-8.77711				0.84841	-5.78961
		341	-0.005		341	-0.061				0.85844	-8.77521				0.85064	-5.77318
		342	-0.005		342	-0.048				0.8607	-8.77318				0.85287	-5.75642
		343	-0.004		343	-0.038				0.86295	-8.77101				0.85511	-5.73934
		344	-0.004		344	-0.03				0.86499	-8.76891				0.85712	-5.72367
		345	-0.003		345	-0.024				0.86521	-8.76868				0.85734	-5.72192
		346	-0.002		346	-0.019				0.86746	-8.76618				0.85958	-5.70417
		347	-0.002		347	-0.015				0.86972	-8.7635				0.86181	-5.68608
		348	-0.002		348	-0.012				0.87197	-8.76063				0.86405	-5.66765
		349	-0.002		349	-0.01				0.87423	-8.75755				0.86628	-5.64886
		350	-0.001		350	-0.009				0.87649	-8.75426				0.86852	-5.62973
		351	-0.001		351	-0.008				0.87874	-8.75073				0.87075	-5.61024
		352	-0.001		352	-0.007				0.881	-8.74695				0.87299	-5.5904
		353	0		353	-0.006				0.88325	-8.7429				0.87522	-5.57019
		354	0		354	-0.004				0.88551	-8.73856				0.87746	-5.54961
		355	0		355	-0.003				0.88776	-8.73391				0.87969	-5.52867
		356	0		356	-0.003				0.89002	-8.72893				0.88193	-5.50736
		357	0		357	-0.003				0.89227	-8.7236				0.88416	-5.48568
		358	0		358	-0.003				0.89453	-8.7179				0.88639	-5.46361
		359	0		359	-0.002				0.89678	-8.71178				0.88863	-5.44117
		360	0		360	-0.001				0.89904	-8.70524				0.89086	-5.41834
		361	0.001		361	0				0.90129	-8.69823				0.8931	-5.39513
		362	0.001		362	0				0.90355	-8.69073				0.89533	-5.37154
		363	0.001		363	0				0.9058	-8.68271				0.89757	-5.34755
		364	0.001		364	-0.001				0.90806	-8.67412				0.8998	-5.32318
		365	0.001		365	-0.002				0.91031	-8.66493				0.90204	-5.29841
		366	0.001		366	-0.002				0.91257	-8.6551				0.90427	-5.27325
		367	0.001		367	-0.003				0.91482	-8.64458				0.90651	-5.24769
		368	0.001		368	-0.003				0.91708	-8.63333				0.90874	-5.22174
		369	0.001		369	-0.003				0.91933	-8.6213				0.91098	-5.1954
		370	0.001		370	-0.002				0.92159	-8.60844				0.91321	-5.16865
		371	0.001		371	-0.002				0.92384	-8.5947				0.91545	-5.14151
		372	0.001		372	-0.002				0.9261	-8.58001				0.91768	-5.11397
		373	0.001		373	-0.002				0.92835	-8.56431				0.91991	-5.08603
		374	0.001		374	-0.002				0.93061	-8.54755				0.92215	-5.0577
		375	0.001		375	-0.001				0.93286	-8.52964				0.92438	-5.02898
		376	0.002		376	-0.001				0.93512	-8.51053				0.92662	-4.99985
		377	0.002		377	0				0.93737	-8.49014				0.92885	-4.97034
		378	0.002		378	0.001				0.93963	-8.46838				0.93109	-4.94043
		379	0.002		379	0.002				0.94189	-8.44517				0.93332	-4.91013
		380	0.002		380	0.002				0.94414	-8.42043				0.93556	-4.87945
		381	0.002		381	0.001				0.9464	-8.39406				0.93779	-4.84838
		382	0.002		382	0.001				0.94865	-8.36597				0.94003	-4.81693
		383	0.002		383	0				0.95091	-8.33606				0.94226	-4.7851
		384	0.001		384	0				0.95316	-8.30423				0.9445	-4.75289
		385	0		385	0				0.95542	-8.27037				0.94673	-4.72032
		386	0		386	0.001				0.95767	-8.23437				0.94897	-4.68737
		387	0		387	0.001				0.95993	-8.19611				0.9512	-4.65407
		388	0.001		388	0.001				0.96218	-8.15549				0.95343	-4.6204
		389	0.001		389	0				0.96444	-8.11238				0.95567	-4.58638
		390	0.001		390	0				0.96669	-8.06667				0.9579	-4.55202
		391	0		391	0				0.96895	-8.01822				0.96014	-4.51731
		392	0		392	0				0.9712	-7.96692				0.96237	-4.48227
		393	0		393	0				0.97346	-7.91264				0.96461	-4.4469
		394	0.001		394	0				0.97571	-7.85525				0.96684	-4.41121
		395	0.001		395	0				0.97797	-7.79465				0.96908	-4.3752
		396	0.002		396	0.001				0.97999	-7.73734				0.97109	-4.34258
		397	0.003		397	0				0.98022	-7.7307				0.97131	-4.33888
		398	0.003		398	0				0.98248	-7.66329				0.97355	-4.30227
		399	0.001		399	0				0.98473	-7.5923				0.97578	-4.26536
		400	-0.003		400	-0.001				0.98699	-7.51765				0.97802	-4.22817
		401	-0.011		401	-0.001				0.98924	-7.43922				0.98025	-4.19071
		402	-0.029		402	-0.004				0.9915	-7.35692				0.98249	-4.15298
		403	-0.059		403	-0.009				0.99375	-7.27069				0.98472	-4.115
		404	-0.105		404	-0.02				0.99601	-7.18046				0.98695	-4.07677
		405	-0.166		405	-0.036				0.99826	-7.08617				0.98919	-4.0383
		406	-0.241		406	-0.06				1.00052	-6.98779				0.99142	-3.99961
		407	-0.322		407	-0.092				1.00277	-6.88531				0.99366	-3.96071
		408	-0.403		408	-0.13				1.00503	-6.77872				0.99589	-3.9216
		409	-0.478		409	-0.172				1.00729	-6.66805				0.99813	-3.88229
		410	-0.542		410	-0.218				1.00954	-6.55334				1.00036	-3.84281
		411	-0.594		411	-0.266				1.0118	-6.43467				1.0026	-3.80315
		412	-0.631		412	-0.314				1.01405	-6.31212				1.00483	-3.76334
		413	-0.653		413	-0.359				1.01631	-6.18582				1.00707	-3.72337
		414	-0.659		414	-0.401				1.01856	-6.05591				1.0093	-3.68328
		415	-0.646		415	-0.435				1.02082	-5.92257				1.01154	-3.64306
		416	-0.614		416	-0.459				1.02307	-5.78599				1.01377	-3.60273
		417	-0.562		417	-0.472				1.02533	-5.64639				1.01601	-3.5623
		418	-0.495		418	-0.473				1.02758	-5.50403				1.01824	-3.52179
		419	-0.421		419	-0.462				1.02984	-5.35918				1.02047	-3.4812
		420	-0.346		420	-0.44				1.03209	-5.21214				1.02271	-3.44055
		421	-0.278		421	-0.41				1.03435	-5.06321				1.02494	-3.39986
		422	-0.219		422	-0.375				1.0366	-4.91273				1.02718	-3.35914
		423	-0.171		423	-0.336				1.03886	-4.76105				1.03388	-3.23689
		424	-0.134		424	-0.296				1.04111	-4.60852				1.03612	-3.19616
		425	-0.104		425	-0.255				1.04337	-4.45551				1.03835	-3.15546
		426	-0.08		426	-0.216				1.04562	-4.3024				1.04059	-3.11481
		427	-0.061		427	-0.179				1.04788	-4.14954				1.04282	-3.07421
		428	-0.045		428	-0.146				1.05013	-3.99732				1.04506	-3.03369
		429	-0.033		429	-0.118				1.05239	-3.8461				1.04729	-2.99324
		430	-0.025		430	-0.095				1.05464	-3.69622				1.04953	-2.9529
		431	-0.019		431	-0.076				1.0569	-3.54803				1.05176	-2.91266
		432	-0.014		432	-0.06				1.05915	-3.40185				1.05399	-2.87254
		433	-0.011		433	-0.048				1.06141	-3.258				1.05623	-2.83256
		434	-0.008		434	-0.037				1.06366	-3.11675				1.05846	-2.79272
		435	-0.005		435	-0.029				1.06592	-2.97838				1.0607	-2.75304
		436	-0.004		436	-0.023				1.06817	-2.84311				1.06293	-2.71352
		437	-0.002		437	-0.018				1.07043	-2.71117				1.06517	-2.67419
		438	-0.002		438	-0.014				1.07269	-2.58273				1.0674	-2.63505
		439	-0.001		439	-0.012				1.07494	-2.45797				1.06964	-2.59611
		440	0		440	-0.01				1.0772	-2.33701				1.07187	-2.55738
		441	0		441	-0.008				1.07945	-2.21997				1.07411	-2.51888
		442	0		442	-0.006				1.08171	-2.10693				1.07634	-2.48061
		443	-0.001		443	-0.005				1.08396	-1.99794				1.07858	-2.44259
		444	-0.001		444	-0.004				1.08622	-1.89305				1.08081	-2.40482
		445	-0.001		445	-0.003				1.08847	-1.79226				1.08305	-2.36731
		446	-0.001		446	-0.003				1.09073	-1.69558				1.08528	-2.33008
		447	-0.001		447	-0.004				1.09298	-1.60298				1.08664	-2.30763
		448	-0.001		448	-0.004				1.09524	-1.51441				1.08751	-2.29313
		449	-0.002		449	-0.004				1.0966	-1.46261				1.08975	-2.25647
		450	-0.002		450	-0.003				1.09749	-1.42981				1.09198	-2.2201
		451	-0.002		451	-0.002				1.09975	-1.34913				1.09422	-2.18405
		452	-0.002		452	-0.002				1.102	-1.27227				1.09645	-2.1483
		453	-0.001		453	-0.001				1.10426	-1.19915				1.09869	-2.11288
		454	-0.001		454	-0.001				1.10651	-1.12966				1.10092	-2.07778
		455	0		455	-0.001				1.10877	-1.06369				1.10316	-2.04302
		456	0.001		456	-0.001				1.11102	-1.00114				1.10539	-2.0086
		457	0.001		457	-0.002				1.11328	-0.94188				1.10763	-1.97453
		458	0.001		458	-0.001				1.11553	-0.8858				1.10986	-1.94081
		459	0.001		459	-0.001				1.11779	-0.83276				1.1121	-1.90744
		460	0.001		460	-0.001				1.12004	-0.78266				1.11433	-1.87444
		461	0.001		461	0				1.1223	-0.73536				1.11657	-1.84181
		462	0.002		462	0				1.12455	-0.69073				1.1188	-1.80954
		463	0.002		463	0				1.12681	-0.64867				1.12103	-1.77765
		464	0.002		464	0				1.12906	-0.60904				1.12327	-1.74614
		465	0.002		465	-0.001				1.13132	-0.57174				1.1255	-1.71501
		466	0.001		466	-0.001				1.13357	-0.53664				1.12774	-1.68426
		467	0.001		467	0				1.13583	-0.50363				1.12997	-1.65391
		468	0.001		468	0				1.13809	-0.4726				1.13221	-1.62394
		469	0.001		469	0.001				1.14034	-0.44346				1.13444	-1.59436
		470	0.001		470	0.001				1.1426	-0.4161				1.13668	-1.56517
		471	0.002		471	0.001				1.14485	-0.39041				1.13891	-1.53638
		472	0.002		472	0.001				1.14711	-0.36631				1.14115	-1.50799
		473	0.002		473	0.001				1.14936	-0.34372				1.14338	-1.47999
		474	0.002		474	0.001				1.15162	-0.32253				1.14562	-1.45239
		475	0.002		475	0.001				1.15387	-0.30267				1.14785	-1.42518
		476	0.001		476	0.001				1.15613	-0.28407				1.15009	-1.39837
		477	0.001		477	0.001				1.15838	-0.26665				1.15232	-1.37196
		478	0.001		478	0.001				1.16064	-0.25034				1.15455	-1.34595
		479	0.001		479	0.001				1.16289	-0.23507				1.15679	-1.32033
		480	0.001		480	0.001				1.16515	-0.22077				1.15902	-1.29511
		481	0		481	0.001				1.1674	-0.2074				1.16126	-1.27028
		482	0		482	0.001				1.16966	-0.19489				1.16349	-1.24584
		483	-0.001		483	0.002				1.17191	-0.18319				1.16573	-1.22179
		484	-0.001		484	0.002				1.17417	-0.17225				1.16796	-1.19813
		485	-0.001		485	0.002				1.17642	-0.16202				1.1702	-1.17486
		486	-0.001		486	0.002				1.17868	-0.15246				1.17243	-1.15198
		487	-0.001		487	0.002				1.18093	-0.14352				1.17467	-1.12947
		488	-0.001		488	0.002				1.18319	-0.13517				1.1769	-1.10735
		489	-0.004		489	0.002				1.18544	-0.12737				1.17914	-1.0856
		490	-0.01		490	0.002				1.1877	-0.12008				1.18137	-1.06423
		491	-0.025		491	0.001				1.18995	-0.11327				1.18361	-1.04323
		492	-0.051		492	0.001				1.19221	-0.1069				1.18584	-1.0226
		493	-0.092		493	0				1.19446	-0.10096				1.18807	-1.00233
		494	-0.148		494	0				1.19672	-0.09541				1.19031	-0.98243
		495	-0.216		495	0				1.19897	-0.09023				1.19254	-0.96288
		496	-0.292		496	0.001				1.20123	-0.08539				1.19478	-0.9437
		497	-0.369		497	0.001				1.20348	-0.08088				1.19701	-0.92486
		498	-0.443		498	0.001				1.20574	-0.07666				1.19925	-0.90637
		499	-0.509		499	0.001				1.208	-0.07272				1.20148	-0.88822
		500	-0.564		500	0.001				1.21025	-0.06905				1.20372	-0.87042
		501	-0.606		501	-0.001				1.21251	-0.06562				1.2038	-0.8698
		502	-0.634		502	-0.004				1.21476	-0.06242				1.20595	-0.85295
		503	-0.646		503	-0.011				1.21484	-0.06231				1.20819	-0.83581
		504	-0.64		504	-0.022				1.21702	-0.05943				1.21042	-0.819
		505	-0.615		505	-0.04				1.21927	-0.05664				1.21266	-0.80252
		506	-0.572		506	-0.065				1.22153	-0.05404				1.21489	-0.78635
		507	-0.512		507	-0.098				1.22378	-0.05161				1.21713	-0.7705
		508	-0.444		508	-0.136				1.22604	-0.04934				1.21936	-0.75497
		509	-0.373		509	-0.178				1.22829	-0.04723				1.22159	-0.73974
		510	-0.306		510	-0.223				1.23055	-0.04525				1.22383	-0.72481
		511	-0.246		511	-0.268				1.2328	-0.04341				1.22606	-0.71018
		512	-0.196		512	-0.313				1.23506	-0.0417				1.2283	-0.69585
		513	-0.156		513	-0.356				1.23731	-0.04009				1.23053	-0.6818
		514	-0.123		514	-0.395				1.23957	-0.0386				1.23277	-0.66805
		515	-0.096		515	-0.426				1.24182	-0.0372				1.235	-0.65457
		516	-0.074		516	-0.448				1.24408	-0.0359				1.23724	-0.64137
		517	-0.057		517	-0.459				1.24633	-0.03469				1.23947	-0.62844
		518	-0.043		518	-0.458				1.24859	-0.03355				1.24171	-0.61579
		519	-0.033		519	-0.445				1.25084	-0.0325				1.24394	-0.60339
		520	-0.026		520	-0.423				1.2531	-0.03151				1.24618	-0.59126
		521	-0.02		521	-0.395				1.25535	-0.03059				1.24841	-0.57938
		522	-0.016		522	-0.361				1.25761	-0.02973				1.25065	-0.56775
		523	-0.013		523	-0.325				1.25986	-0.02893				1.25288	-0.55637
		524	-0.01		524	-0.287				1.26212	-0.02819				1.25511	-0.54523
		525	-0.008		525	-0.249				1.26437	-0.02749				1.25735	-0.53433
		526	-0.007		526	-0.212				1.26663	-0.02684				1.25958	-0.52366
		527	-0.005		527	-0.177				1.26888	-0.02624				1.26182	-0.51322
		528	-0.004		528	-0.146				1.27114	-0.02567				1.26405	-0.50301
		529	-0.003		529	-0.119				1.2734	-0.02514				1.26629	-0.49302
		530	-0.003		530	-0.097				1.27565	-0.02465				1.26852	-0.48325
		531	-0.002		531	-0.079				1.27791	-0.02419				1.27076	-0.4737
		532	-0.002		532	-0.064				1.28016	-0.02377				1.27299	-0.46435
		533	-0.001		533	-0.051				1.28242	-0.02337				1.27523	-0.45521
		534	-0.001		534	-0.041				1.28467	-0.02299				1.27746	-0.44627
		535	0		535	-0.032				1.28693	-0.02265				1.2797	-0.43752
		536	0		536	-0.025				1.28918	-0.02232				1.28193	-0.42898
		537	0		537	-0.02				1.29144	-0.02202				1.28417	-0.42062
		538	0		538	-0.016				1.29369	-0.02174				1.2864	-0.41245
		539	0		539	-0.013				1.29595	-0.02148				1.28863	-0.40446
		540	0		540	-0.011				1.2982	-0.02123				1.29087	-0.39666
		541	-0.001		541	-0.009				1.30046	-0.021				1.2931	-0.38902
		542	-0.001		542	-0.008				1.30271	-0.02079				1.29534	-0.38156
		543	-0.001		543	-0.006				1.30497	-0.02059				1.29757	-0.37427
		544	-0.001		544	-0.005				1.30722	-0.02041				1.29981	-0.36715
		545	0		545	-0.004				1.30948	-0.02023				1.30204	-0.36019
		546	0		546	-0.003				1.31173	-0.02007				1.30428	-0.35338
		547	0.001		547	-0.003				1.31399	-0.01992				1.30651	-0.34674
		548	0.001		548	-0.003				1.31624	-0.01978				1.30875	-0.34024
		549	0.001		549	-0.003				1.3185	-0.01965				1.31098	-0.3339
		550	0.001		550	-0.003				1.32075	-0.01953				1.31322	-0.3277
		551	0.001		551	-0.003				1.32301	-0.01941				1.31545	-0.32164
		552	0.001		552	-0.002				1.32526	-0.01931				1.31769	-0.31572
		553	0.001		553	-0.001				1.32752	-0.01921				1.31992	-0.30994
		554	0.001		554	-0.001				1.32977	-0.01912				1.32215	-0.3043
		555	0.001		555	0				1.33203	-0.01903				1.32259	-0.30322
		556	0.001		556	0				1.33428	-0.01895				1.32439	-0.29878
		557	0.001		557	0				1.33472	-0.01894				1.32662	-0.29339
		558	0.001		558	-0.001				1.33654	-0.01888				1.32886	-0.28813
		559	0.001		559	-0.001				1.3388	-0.01881				1.33109	-0.283
		560	0.001		560	-0.001				1.34105	-0.01874				1.33333	-0.27798
		561	0.001		561	-0.001				1.34331	-0.01868				1.33556	-0.27308
		562	0.001		562	-0.001				1.34556	-0.01862				1.3378	-0.2683
		563	0.001		563	0				1.34782	-0.01857				1.34003	-0.26362
		564	0.001		564	0				1.35007	-0.01852				1.34227	-0.25906
		565	0.001		565	0				1.35233	-0.01847				1.3445	-0.25461
		566	0		566	0				1.35458	-0.01843				1.34674	-0.25026
		567	0		567	0				1.35684	-0.01839				1.34897	-0.24601
		568	-0.001		568	0				1.35909	-0.01835				1.35121	-0.24187
		569	-0.001		569	-0.001				1.36135	-0.01832				1.35344	-0.23782
		570	-0.001		570	-0.002				1.3636	-0.01829				1.35567	-0.23387
		571	0		571	-0.002				1.36586	-0.01826				1.35791	-0.23001
		572	0		572	-0.002				1.36811	-0.01823				1.36014	-0.22625
		573	0		573	-0.002				1.37037	-0.0182				1.36238	-0.22257
		574	0		574	-0.001				1.37262	-0.01818				1.36461	-0.21898
		575	0		575	-0.001				1.37488	-0.01815				1.36685	-0.21548
		576	0		576	-0.002				1.37713	-0.01813				1.36908	-0.21207
		577	0		577	-0.002				1.37939	-0.01811				1.37132	-0.20873
		578	0		578	-0.003				1.38164	-0.01809				1.37355	-0.20547
		579	-0.002		579	-0.003				1.3839	-0.01808				1.37579	-0.2023
		580	-0.008		580	-0.003				1.38615	-0.01806				1.37802	-0.19919
		581	-0.022		581	-0.002				1.38841	-0.01805				1.38026	-0.19617
		582	-0.047		582	-0.001				1.39066	-0.01803				1.38249	-0.19321
		583	-0.086		583	-0.001				1.39292	-0.01802				1.38473	-0.19033
		584	-0.138		584	0				1.39517	-0.01801				1.38696	-0.18752
		585	-0.201		585	0				1.39743	-0.018				1.3892	-0.18477
		586	-0.272		586	0				1.39968	-0.01798				1.39143	-0.18209
		587	-0.345		587	0				1.40194	-0.01797				1.39366	-0.17948
		588	-0.416		588	-0.001				1.4042	-0.01797				1.3959	-0.17693
		589	-0.48		589	-0.001				1.40645	-0.01796				1.39813	-0.17444
		590	-0.536		590	-0.001				1.40871	-0.01795				1.40037	-0.17201
		591	-0.582		591	-0.001				1.41096	-0.01794				1.4026	-0.16964
		592	-0.615		592	-0.004				1.41322	-0.01793				1.40484	-0.16733
		593	-0.633		593	-0.009				1.41547	-0.01793				1.40707	-0.16507
		594	-0.634		594	-0.019				1.41773	-0.01792				1.40931	-0.16287
		595	-0.616		595	-0.034				1.41998	-0.01792				1.41154	-0.16072
		596	-0.58		596	-0.055				1.42224	-0.01791				1.41378	-0.15863
		597	-0.529		597	-0.082				1.42449	-0.01791				1.41601	-0.15658
		598	-0.468		598	-0.115				1.42675	-0.0179				1.41825	-0.15459
		599	-0.403		599	-0.152				1.429	-0.0179				1.42048	-0.15264
		600	-0.339		600	-0.192				1.43126	-0.01789				1.42272	-0.15075
		601	-0.281		601	-0.234				1.43351	-0.01789				1.42495	-0.14889
		602	-0.23		602	-0.276				1.43577	-0.01789				1.42718	-0.14709
		603	-0.187		603	-0.317				1.43802	-0.01788				1.42942	-0.14533
		604	-0.151		604	-0.355				1.44028	-0.01788				1.43165	-0.14361
		605	-0.12		605	-0.388				1.44253	-0.01788				1.43389	-0.14193
		606	-0.094		606	-0.414				1.44479	-0.01787				1.43612	-0.14029
		607	-0.073		607	-0.43				1.44704	-0.01787				1.43836	-0.1387
		608	-0.056		608	-0.437				1.4493	-0.01787				1.44059	-0.13714
		609	-0.043		609	-0.433				1.45155	-0.01787				1.44283	-0.13562
		610	-0.034		610	-0.419				1.45381	-0.01786				1.44303	-0.13548
		611	-0.026		611	-0.399				1.45606	-0.01786				1.44506	-0.13414
		612	-0.021		612	-0.372				1.45627	-0.01786				1.4473	-0.13269
		613	-0.017		613	-0.341				1.45832	-0.01786				1.44953	-0.13129
		614	-0.013		614	-0.308				1.46057	-0.01786				1.45177	-0.12991
		615	-0.011		615	-0.274				1.46283	-0.01786				1.454	-0.12857
		616	-0.009		616	-0.24				1.46508	-0.01786				1.45624	-0.12726
		617	-0.008		617	-0.206				1.46734	-0.01786				1.45847	-0.12599
		618	-0.007		618	-0.175				1.4696	-0.01785				1.4607	-0.12474
		619	-0.007		619	-0.146				1.47185	-0.01785				1.46294	-0.12353
		620	-0.007		620	-0.121				1.47411	-0.01785				1.46517	-0.12234
		621	-0.006		621	-0.099				1.47636	-0.01785				1.46741	-0.12119
		622	-0.006		622	-0.081				1.47862	-0.01785				1.46964	-0.12006
		623	-0.006		623	-0.066				1.48087	-0.01785				1.47188	-0.11896
		624	-0.006		624	-0.053				1.48313	-0.01785				1.47411	-0.11789
		625	-0.006		625	-0.043				1.48538	-0.01785				1.47635	-0.11685
		626	-0.006		626	-0.035				1.48764	-0.01785				1.47858	-0.11583
		627	-0.006		627	-0.028				1.48989	-0.01785				1.48082	-0.11483
		628	-0.006		628	-0.022				1.49215	-0.01785				1.48305	-0.11386
		629	-0.006		629	-0.018				1.4944	-0.01785				1.48529	-0.11292
		630	-0.005		630	-0.015				1.49666	-0.01784				1.48752	-0.112
		631	-0.004		631	-0.012				1.49891	-0.01784				1.48976	-0.1111
		632	-0.003		632	-0.01				1.50117	-0.01784				1.49199	-0.11022
		633	-0.003		633	-0.009				1.50342	-0.01784				1.49422	-0.10937
		634	-0.002		634	-0.009				1.50568	-0.01784				1.49646	-0.10853
		635	-0.002		635	-0.008				1.50793	-0.01784				1.49869	-0.10772
		636	-0.002		636	-0.007				1.51019	-0.01784				1.50093	-0.10692
		637	-0.002		637	-0.007				1.51244	-0.01784				1.50316	-0.10615
		638	-0.001		638	-0.006				1.5147	-0.01784				1.5054	-0.1054
		639	-0.001		639	-0.005				1.51695	-0.01784				1.50763	-0.10466
		640	-0.001		640	-0.004				1.51921	-0.01784				1.50987	-0.10394
		641	0		641	-0.004				1.52146	-0.01784				1.5121	-0.10324
		642	0		642	-0.003				1.52372	-0.01784				1.51434	-0.10256
		643	0		643	-0.003				1.52597	-0.01784				1.51657	-0.10189
		644	-0.001		644	-0.002				1.52823	-0.01784				1.51881	-0.10125
		645	-0.001		645	-0.001				1.53048	-0.01784				1.52104	-0.10061
		646	-0.001		646	0				1.53274	-0.01784				1.52328	-0.1
		647	-0.001		647	0				1.53499	-0.01784				1.52551	-0.09939
		648	-0.001		648	0				1.53725	-0.01784				1.52774	-0.09881
		649	-0.001		649	0				1.53951	-0.01784				1.52998	-0.09823
		650	-0.001		650	-0.001				1.54176	-0.01784				1.53221	-0.09768
		651	-0.001		651	-0.002				1.54402	-0.01784				1.53445	-0.09713
		652	-0.001		652	-0.002				1.54627	-0.01784				1.53668	-0.0966
		653	-0.001		653	-0.002				1.54853	-0.01784				1.53892	-0.09608
		654	-0.001		654	-0.002				1.55078	-0.01784				1.54115	-0.09558
		655	-0.001		655	-0.001				1.55304	-0.01784				1.54339	-0.09509
		656	-0.001		656	-0.001				1.55529	-0.01784				1.54562	-0.09461
		657	-0.001		657	-0.001				1.55755	-0.01784				1.54786	-0.09414
		658	-0.001		658	-0.001				1.5598	-0.01784				1.55009	-0.09368
		659	-0.001		659	-0.001				1.56206	-0.01784				1.55233	-0.09324
		660	-0.001		660	-0.001				1.56431	-0.01784				1.55456	-0.0928
		661	-0.001		661	0				1.56657	-0.01784				1.5568	-0.09238
		662	0		662	0.001				1.56882	-0.01784				1.55903	-0.09197
		663	0.001		663	0.001				1.57108	-0.01784				1.56126	-0.09156
		664	0.001		664	0.001				1.57333	-0.01784				1.5635	-0.09117
		665	0.001		665	0.001				1.57559	-0.01784				1.56516	-0.09089
		666	0.001		666	0.001				1.57784	-0.01784				1.56573	-0.09079
		667	0.001		667	0				1.57952	-0.01784				1.56797	-0.09042
		668	0		668	0				1.5801	-0.01784				1.5702	-0.09005
		669	-0.003		669	0				1.58235	-0.01784				1.57244	-0.0897
		670	-0.009		670	0				1.58461	-0.01784				1.57467	-0.08935
		671	-0.021		671	0				1.58686	-0.01784				1.57691	-0.08901
		672	-0.042		672	-0.001				1.58912	-0.01784				1.57914	-0.08869
		673	-0.076		673	-0.001				1.59137	-0.01784				1.58138	-0.08836
		674	-0.122		674	-0.001				1.59363	-0.01784				1.58361	-0.08805
		675	-0.177		675	0				1.59588	-0.01784				1.58585	-0.08775
		676	-0.24		676	0				1.59814	-0.01784				1.58808	-0.08745
		677	-0.306		677	0				1.60039	-0.01784				1.59032	-0.08716
		678	-0.371		678	0.001				1.60265	-0.01784				1.59255	-0.08688
		679	-0.433		679	0.001				1.60491	-0.01784				1.59478	-0.0866
		680	-0.489		680	0.001				1.60716	-0.01784				1.59702	-0.08633
		681	-0.536		681	0.001				1.60942	-0.01784				1.59925	-0.08607
		682	-0.574		682	0.001				1.61167	-0.01784				1.60149	-0.08581
		683	-0.599		683	0				1.61393	-0.01784				1.60372	-0.08557
		684	-0.608		684	-0.004				1.61618	-0.01784				1.60596	-0.08532
		685	-0.601		685	-0.01				1.61844	-0.01784				1.60819	-0.08509
		686	-0.578		686	-0.021				1.62069	-0.01784				1.61043	-0.08485
		687	-0.539		687	-0.037				1.62295	-0.01784				1.61266	-0.08463
		688	-0.49		688	-0.059				1.6252	-0.01784				1.6149	-0.08441
		689	-0.435		689	-0.087				1.62746	-0.01784				1.61713	-0.0842
		690	-0.379		690	-0.119				1.62971	-0.01784				1.61937	-0.08399
		691	-0.324		691	-0.154				1.63197	-0.01784				1.6216	-0.08378
		692	-0.274		692	-0.192				1.63422	-0.01784				1.62384	-0.08358
		693	-0.228		693	-0.23				1.63648	-0.01784				1.62607	-0.08339
		694	-0.187		694	-0.268				1.63873	-0.01784				1.6283	-0.0832
		695	-0.151		695	-0.305				1.64099	-0.01784				1.63054	-0.08302
		696	-0.121		696	-0.338				1.64324	-0.01784				1.63277	-0.08284
		697	-0.095		697	-0.366				1.6455	-0.01784				1.63501	-0.08266
		698	-0.074		698	-0.387				1.64775	-0.01784				1.63724	-0.08249
		699	-0.057		699	-0.4				1.65001	-0.01784				1.63948	-0.08233
		700	-0.043		700	-0.404				1.65226	-0.01784				1.64171	-0.08216
		701	-0.032		701	-0.4				1.65452	-0.01784				1.64395	-0.08201
		702	-0.025		702	-0.388				1.65677	-0.01784				1.64618	-0.08185
		703	-0.019		703	-0.37				1.65903	-0.01784				1.64842	-0.0817
		704	-0.015		704	-0.348				1.66128	-0.01784				1.65065	-0.08156
		705	-0.012		705	-0.323				1.66354	-0.01784				1.65289	-0.08141
		706	-0.01		706	-0.296				1.66579	-0.01784				1.65512	-0.08127
		707	-0.008		707	-0.268				1.66805	-0.01784				1.65736	-0.08114
		708	-0.007		708	-0.239				1.67031	-0.01784				1.65959	-0.081
		709	-0.006		709	-0.21				1.67256	-0.01784				1.66182	-0.08088
		710	-0.005		710	-0.182				1.67482	-0.01784				1.66406	-0.08075
		711	-0.004		711	-0.156				1.67707	-0.01784				1.66629	-0.08063
		712	-0.004		712	-0.133				1.67933	-0.01784				1.66853	-0.08051
		713	-0.004		713	-0.112				1.68158	-0.01784				1.67076	-0.08039
		714	-0.004		714	-0.094				1.68384	-0.01784				1.673	-0.08028
		715	-0.004		715	-0.078				1.68609	-0.01784				1.67523	-0.08016
		716	-0.004		716	-0.065				1.68835	-0.01784				1.67747	-0.08006
		717	-0.004		717	-0.054				1.6906	-0.01784				1.6797	-0.07995
		718	-0.004		718	-0.044				1.69286	-0.01784				1.68194	-0.07985
		719	-0.003		719	-0.036				1.69511	-0.01784				1.68417	-0.07975
		720	-0.003		720	-0.029				1.69737	-0.01784				1.68641	-0.07965
		721	-0.003		721	-0.024				1.69962	-0.01784				1.68864	-0.07955
		722	-0.003		722	-0.021				1.70188	-0.01784				1.68898	-0.07954
		723	-0.002		723	-0.018				1.70413	-0.01784				1.69088	-0.07946
		724	-0.002		724	-0.016				1.70448	-0.01784				1.69311	-0.07937
		725	-0.002		725	-0.015				1.70639	-0.01784				1.69534	-0.07928
		726	-0.002		726	-0.012				1.70864	-0.01784				1.69758	-0.0792
		727	-0.002		727	-0.01				1.7109	-0.01784				1.69981	-0.07911
		728	-0.001		728	-0.009				1.71315	-0.01784				1.70205	-0.07903
		729	-0.001		729	-0.007				1.71541	-0.01784				1.70428	-0.07895
		730	0		730	-0.007				1.71766	-0.01784				1.70652	-0.07887
		731	0		731	-0.006				1.71992	-0.01784				1.70875	-0.0788
		732	0		732	-0.006				1.72217	-0.01784				1.71099	-0.07872
		733	0		733	-0.005				1.72443	-0.01784				1.71322	-0.07865
		734	-0.001		734	-0.004				1.72668	-0.01784				1.71546	-0.07858
		735	-0.001		735	-0.004				1.72894	-0.01784				1.71769	-0.07851
		736	-0.001		736	-0.003				1.73119	-0.01784				1.71993	-0.07844
		737	-0.001		737	-0.003				1.73345	-0.01784				1.72216	-0.07838
		738	-0.001		738	-0.002				1.73571	-0.01784				1.7244	-0.07832
		739	-0.001		739	-0.002				1.73796	-0.01784				1.72663	-0.07825
		740	-0.001		740	-0.002				1.74022	-0.01784				1.72886	-0.07819
		741	-0.001		741	-0.002				1.74247	-0.01784				1.7311	-0.07813
		742	-0.001		742	-0.002				1.74473	-0.01784				1.73333	-0.07808
		743	-0.001		743	-0.002				1.74698	-0.01784				1.73557	-0.07802
		744	-0.001		744	-0.002				1.74924	-0.01784				1.7378	-0.07797
		745	-0.001		745	-0.002				1.75149	-0.01784				1.74004	-0.07791
		746	0		746	-0.002				1.75375	-0.01784				1.74227	-0.07786
		747	0		747	-0.002				1.756	-0.01784				1.74451	-0.07781
		748	0.001		748	-0.002				1.75826	-0.01784				1.74674	-0.07776
		749	0.001		749	-0.001				1.76051	-0.01784				1.74898	-0.07771
		750	0.001		750	-0.001				1.76277	-0.01784				1.75121	-0.07766
		751	0.001		751	-0.002				1.76502	-0.01784				1.75345	-0.07762
		752	0.001		752	-0.002				1.76728	-0.01784				1.75568	-0.07757
		753	0.001		753	-0.002				1.76953	-0.01784				1.75792	-0.07753
		754	0.002		754	-0.002				1.77179	-0.01784				1.76015	-0.07749
		755	0.002		755	-0.001				1.77404	-0.01784				1.76238	-0.07745
		756	0.003		756	-0.001				1.7763	-0.01784				1.76462	-0.07741
		757	0.003		757	0				1.77855	-0.01784				1.76685	-0.07737
		758	0.003		758	0				1.78081	-0.01784				1.76909	-0.07733
		759	0.002		759	0				1.78306	-0.01784				1.77132	-0.07729
		760	0.002		760	0				1.78532	-0.01784				1.77356	-0.07726
		761	0.002		761	-0.001				1.78757	-0.01784				1.77579	-0.07722
		762	0.002		762	-0.001				1.78983	-0.01784				1.77803	-0.07719
		763	0.002		763	-0.001				1.79208	-0.01784				1.78026	-0.07715
		764	0.002		764	-0.001				1.79434	-0.01784				1.7825	-0.07712
		765	0.001		765	0				1.79659	-0.01784				1.78473	-0.07709
		766	0.001		766	0.001				1.79885	-0.01784				1.78697	-0.07705
		767	0		767	0.001				1.80111	-0.01784				1.7892	-0.07702
		768	0		768	0.001				1.80336	-0.01784				1.79144	-0.07699
		769	0		769	0.001				1.80562	-0.01784				1.79367	-0.07697
		770	0		770	0				1.80787	-0.01784				1.7959	-0.07694
		771	0		771	0				1.81013	-0.01784				1.79814	-0.07691
		772	0.001		772	0				1.81238	-0.01784				1.80037	-0.07688
		773	0		773	0				1.81464	-0.01784				1.80261	-0.07686
		774	0		774	0.001				1.81689	-0.01784				1.80484	-0.07683
		775	-0.002		775	0.001				1.81915	-0.01784				1.80708	-0.07681
		776	-0.006		776	0.001				1.8214	-0.01784				1.80931	-0.07678
		777	-0.015		777	0.001				1.82366	-0.01784				1.81155	-0.07676
		778	-0.031		778	0				1.82591	-0.01784				1.81378	-0.07673
		779	-0.056		779	0				1.82817	-0.01784				1.81453	-0.07673
		780	-0.092		780	0				1.83042	-0.01784				1.81602	-0.07671
		781	-0.136		781	0.001				1.83118	-0.01784				1.81825	-0.07669
		782	-0.187		782	0.001				1.83268	-0.01784				1.82049	-0.07667
		783	-0.243		783	0.002				1.83493	-0.01784				1.82272	-0.07665
		784	-0.3		784	0.002				1.83719	-0.01784				1.82496	-0.07663
		785	-0.356		785	0.002				1.83944	-0.01784				1.82719	-0.07661
		786	-0.41		786	0.001				1.8417	-0.01784				1.82942	-0.07659
		787	-0.458		787	0.001				1.84395	-0.01784				1.83166	-0.07657
		788	-0.499		788	0.001				1.84621	-0.01784				1.83389	-0.07655
		789	-0.53		789	0.001				1.84846	-0.01784				1.83613	-0.07653
		790	-0.549		790	0.002				1.85072	-0.01784				1.83836	-0.07652
		791	-0.555		791	0.002				1.85297	-0.01784				1.8406	-0.0765
		792	-0.548		792	0.002				1.85523	-0.01784				1.84283	-0.07648
		793	-0.528		793	0.001				1.85748	-0.01784				1.84507	-0.07647
		794	-0.497		794	0				1.85974	-0.01784				1.8473	-0.07645
		795	-0.458		795	0				1.86199	-0.01784				1.84954	-0.07643
		796	-0.416		796	0				1.86425	-0.01784				1.85177	-0.07642
		797	-0.371		797	0				1.8665	-0.01784				1.85401	-0.0764
		798	-0.327		798	0.001				1.86876	-0.01784				1.85624	-0.07639
		799	-0.285		799	0.001				1.87102	-0.01784				1.85848	-0.07638
		800	-0.245		800	0.001				1.87327	-0.01784				1.86071	-0.07636
		801	-0.209		801	0.001				1.87553	-0.01784				1.86294	-0.07635
		802	-0.176		802	0.001				1.87778	-0.01784				1.86518	-0.07634
		803	-0.146		803	0				1.88004	-0.01784				1.86741	-0.07632
		804	-0.119		804	-0.001				1.88229	-0.01784				1.86965	-0.07631
		805	-0.096		805	-0.003				1.88455	-0.01784				1.87188	-0.0763
		806	-0.076		806	-0.006				1.8868	-0.01784				1.87412	-0.07629
		807	-0.061		807	-0.013				1.88906	-0.01784				1.87635	-0.07628
		808	-0.048		808	-0.023				1.89131	-0.01784				1.87859	-0.07627
		809	-0.039		809	-0.038				1.89357	-0.01784				1.88082	-0.07625
		810	-0.031		810	-0.059				1.89582	-0.01784				1.88306	-0.07624
		811	-0.025		811	-0.084				1.89808	-0.01784				1.88529	-0.07623
		812	-0.02		812	-0.113				1.90033	-0.01784				1.88753	-0.07622
		813	-0.016		813	-0.144				1.90259	-0.01784				1.88976	-0.07621
		814	-0.014		814	-0.176				1.90484	-0.01784				1.892	-0.0762
		815	-0.012		815	-0.208				1.9071	-0.01784				1.89423	-0.0762
		816	-0.01		816	-0.24				1.90935	-0.01784				1.89646	-0.07619
		817	-0.009		817	-0.27				1.91161	-0.01784				1.8987	-0.07618
		818	-0.008		818	-0.298				1.91386	-0.01784				1.90093	-0.07617
		819	-0.007		819	-0.323				1.91612	-0.01784				1.90317	-0.07616
		820	-0.006		820	-0.341				1.91837	-0.01784				1.9054	-0.07615
		821	-0.005		821	-0.353				1.92063	-0.01784				1.90764	-0.07614
		822	-0.004		822	-0.358				1.92288	-0.01784				1.90987	-0.07614
		823	-0.004		823	-0.355				1.92514	-0.01784				1.91211	-0.07613
		824	-0.004		824	-0.348				1.92739	-0.01784				1.91434	-0.07612
		825	-0.004		825	-0.336				1.92965	-0.01784				1.91658	-0.07611
		826	-0.003		826	-0.321				1.9319	-0.01784				1.91881	-0.07611
		827	-0.003		827	-0.304				1.93416	-0.01784				1.92105	-0.0761
		828	-0.002		828	-0.284				1.93642	-0.01784				1.92328	-0.07609
		829	-0.001		829	-0.263				1.93867	-0.01784				1.92552	-0.07609
		830	0		830	-0.24				1.94093	-0.01784				1.92775	-0.07608
		831	0		831	-0.216				1.94318	-0.01784				1.92998	-0.07607
		832	0		832	-0.193				1.94544	-0.01784				1.93222	-0.07607
		833	0		833	-0.171				1.94769	-0.01784				1.93445	-0.07606
		834	0		834	-0.15				1.94995	-0.01784				1.93669	-0.07606
		835	0		835	-0.131				1.9522	-0.01784				1.93892	-0.07605
		836	0		836	-0.113				1.95446	-0.01784				1.94116	-0.07605
		837	0.001		837	-0.097				1.95671	-0.01784				1.94183	-0.07604
		838	0.001		838	-0.082				1.95897	-0.01784				1.94339	-0.07604
		839	0.001		839	-0.069				1.95964	-0.01784				1.94563	-0.07604
		840	0.001		840	-0.059				1.96122	-0.01784				1.94786	-0.07603
		841	0		841	-0.05				1.96348	-0.01784				1.9501	-0.07603
		842	0		842	-0.042				1.96573	-0.01784				1.95233	-0.07602
		843	-0.001		843	-0.036				1.96799	-0.01784				1.95457	-0.07602
		844	-0.001		844	-0.031				1.97024	-0.01784				1.9568	-0.07601
		845	0		845	-0.026				1.9725	-0.01784				1.95904	-0.07601
		846	0		846	-0.022				1.97475	-0.01784				1.96127	-0.076
		847	0		847	-0.019				1.97701	-0.01784				1.9635	-0.076
		848	0		848	-0.016				1.97926	-0.01784				1.96574	-0.07599
		849	0		849	-0.014				1.98152	-0.01784				1.96797	-0.07599
		850	0		850	-0.012				1.98377	-0.01784				1.97021	-0.07599
		851	0		851	-0.011				1.98603	-0.01784				1.97244	-0.07598
		852	0		852	-0.01				1.98828	-0.01784				1.97468	-0.07598
		853	0		853	-0.008				1.99054	-0.01784				1.97691	-0.07597
		854	0.001		854	-0.007				1.99279	-0.01784				1.97915	-0.07597
		855	0.001		855	-0.006				1.99505	-0.01784				1.98138	-0.07597
		856	0.001		856	-0.006				1.9973	-0.01784				1.98362	-0.07596
		857	0.002		857	-0.007				1.99956	-0.01784				1.98585	-0.07596
		858	0.002		858	-0.007				2.00182	-0.01784				1.98809	-0.07596
		859	0.002		859	-0.007				2.00407	-0.01784				1.99032	-0.07595
		860	0.002		860	-0.007				2.00633	-0.01784				1.99256	-0.07595
		861	0.002		861	-0.006				2.00858	-0.01784				1.99479	-0.07595
		862	0.002		862	-0.006				2.01084	-0.01784				1.99702	-0.07595
		863	0.002		863	-0.005				2.01309	-0.01784				1.99926	-0.07594
		864	0.001		864	-0.005				2.01535	-0.01784				2.00149	-0.07594
		865	0.001		865	-0.005				2.0176	-0.01784				2.00373	-0.07594
		866	0.001		866	-0.004				2.01986	-0.01784				2.00596	-0.07594
		867	0.001		867	-0.004				2.02211	-0.01784				2.0082	-0.07593
		868	0.001		868	-0.004				2.02437	-0.01784				2.01043	-0.07593
		869	0.001		869	-0.004				2.02662	-0.01784				2.01267	-0.07593
		870	0		870	-0.004				2.02888	-0.01784				2.0149	-0.07593
		871	0		871	-0.004				2.03113	-0.01784				2.01714	-0.07592
		872	0		872	-0.004				2.03339	-0.01784				2.01937	-0.07592
		873	0		873	-0.004				2.03564	-0.01784				2.02161	-0.07592
		874	0		874	-0.004				2.0379	-0.01784				2.02384	-0.07592
		875	0.001		875	-0.004				2.04015	-0.01784				2.02608	-0.07591
		876	0.001		876	-0.004				2.04241	-0.01784				2.02831	-0.07591
		877	0.001		877	-0.004				2.04466	-0.01784				2.03054	-0.07591
		878	0.001		878	-0.004				2.04692	-0.01784				2.03278	-0.07591
		879	-0.001		879	-0.003				2.04917	-0.01784				2.03501	-0.07591
		880	-0.005		880	-0.003				2.05143	-0.01784				2.03725	-0.0759
		881	-0.012		881	-0.003				2.05368	-0.01784				2.03948	-0.0759
		882	-0.025		882	-0.003				2.05594	-0.01784				2.04172	-0.0759
		883	-0.045		883	-0.003				2.05819	-0.01784				2.04395	-0.0759
		884	-0.071		884	-0.003				2.06045	-0.01784				2.04619	-0.0759
		885	-0.104		885	-0.003				2.0627	-0.01784				2.04842	-0.0759
		886	-0.142		886	-0.002				2.06496	-0.01784				2.05066	-0.07589
		887	-0.184		887	-0.002				2.06722	-0.01784				2.05289	-0.07589
		888	-0.228		888	-0.001				2.06947	-0.01784				2.05513	-0.07589
		889	-0.272		889	0				2.07173	-0.01784				2.05736	-0.07589
		890	-0.314		890	0				2.07398	-0.01784				2.0596	-0.07589
		891	-0.352		891	0				2.07624	-0.01784				2.06183	-0.07589
		892	-0.386		892	0				2.07849	-0.01784				2.06406	-0.07589
		893	-0.412		893	0				2.08075	-0.01784				2.0663	-0.07588
		894	-0.431		894	0				2.083	-0.01784				2.06853	-0.07588
		895	-0.441		895	0				2.08526	-0.01784				2.07077	-0.07588
		896	-0.442		896	0				2.08751	-0.01784				2.0709	-0.07588
		897	-0.434		897	0				2.08977	-0.01784				2.073	-0.07588
		898	-0.42		898	0				2.0899	-0.01784				2.07524	-0.07588
		899	-0.401		899	0				2.09202	-0.01784				2.07747	-0.07588
		900	-0.378		900	0				2.09428	-0.01784				2.07971	-0.07588
		901	-0.354		901	0				2.09653	-0.01784				2.08194	-0.07588
		902	-0.329		902	0				2.09879	-0.01784				2.08418	-0.07588
		903	-0.306		903	0				2.10104	-0.01784				2.08641	-0.07587
		904	-0.282		904	0				2.1033	-0.01784				2.08865	-0.07587
		905	-0.26		905	0				2.10555	-0.01784				2.09088	-0.07587
		906	-0.239		906	0				2.10781	-0.01784				2.09312	-0.07587
		907	-0.219		907	0				2.11006	-0.01784				2.09535	-0.07587
		908	-0.2		908	0				2.11232	-0.01784				2.09758	-0.07587
		909	-0.182		909	0				2.11457	-0.01784				2.09982	-0.07587
		910	-0.164		910	0				2.11683	-0.01784				2.10205	-0.07587
		911	-0.148		911	-0.001				2.11908	-0.01784				2.10429	-0.07587
		912	-0.132		912	-0.002				2.12134	-0.01784				2.10652	-0.07587
		913	-0.117		913	-0.004				2.12359	-0.01784				2.10876	-0.07586
		914	-0.104		914	-0.007				2.12585	-0.01784				2.11099	-0.07586
		915	-0.092		915	-0.011				2.1281	-0.01784				2.11323	-0.07586
		916	-0.081		916	-0.018				2.13036	-0.01784				2.11546	-0.07586
		917	-0.071		917	-0.029				2.13262	-0.01784				2.1177	-0.07586
		918	-0.063		918	-0.043				2.13487	-0.01784				2.11993	-0.07586
		919	-0.055		919	-0.061				2.13713	-0.01784				2.12217	-0.07586
		920	-0.048		920	-0.083				2.13938	-0.01784				2.1244	-0.07586
		921	-0.041		921	-0.106				2.14164	-0.01784				2.12664	-0.07586
		922	-0.035		922	-0.131				2.14389	-0.01784				2.12887	-0.07586
		923	-0.03		923	-0.157				2.14615	-0.01784				2.13111	-0.07586
		924	-0.026		924	-0.182				2.1484	-0.01784				2.13334	-0.07586
		925	-0.022		925	-0.207				2.15066	-0.01784				2.13557	-0.07586
		926	-0.019		926	-0.23				2.15291	-0.01784				2.13781	-0.07586
		927	-0.017		927	-0.25				2.15517	-0.01784				2.14004	-0.07586
		928	-0.015		928	-0.267				2.15742	-0.01784				2.14228	-0.07585
		929	-0.013		929	-0.28				2.15968	-0.01784				2.14451	-0.07585
		930	-0.011		930	-0.288				2.16193	-0.01784				2.14675	-0.07585
		931	-0.01		931	-0.292				2.16419	-0.01784				2.14898	-0.07585
		932	-0.008		932	-0.29				2.16644	-0.01784				2.15122	-0.07585
		933	-0.007		933	-0.286				2.1687	-0.01784				2.15345	-0.07585
		934	-0.006		934	-0.278				2.17095	-0.01784				2.15569	-0.07585
		935	-0.006		935	-0.268				2.17321	-0.01784				2.15792	-0.07585
		936	-0.005		936	-0.257				2.17546	-0.01784				2.16016	-0.07585
		937	-0.005		937	-0.244				2.17772	-0.01784				2.16239	-0.07585
		938	-0.005		938	-0.229				2.17997	-0.01784				2.16463	-0.07585
		939	-0.004		939	-0.213				2.18223	-0.01784				2.16686	-0.07585
		940	-0.004		940	-0.197				2.18448	-0.01784				2.16909	-0.07585
		941	-0.004		941	-0.18				2.18674	-0.01784				2.17133	-0.07585
		942	-0.004		942	-0.163				2.18899	-0.01784				2.17356	-0.07585
		943	-0.003		943	-0.147				2.19125	-0.01784				2.1758	-0.07585
		944	-0.003		944	-0.132				2.1935	-0.01784				2.17803	-0.07585
		945	-0.003		945	-0.117				2.19576	-0.01784				2.18027	-0.07585
		946	-0.003		946	-0.104				2.19802	-0.01784				2.1825	-0.07585
		947	-0.004		947	-0.092				2.20027	-0.01784				2.18474	-0.07585
		948	-0.003		948	-0.081				2.20253	-0.01784				2.18697	-0.07585
		949	-0.003		949	-0.071				2.20478	-0.01784				2.18921	-0.07585
		950	-0.002		950	-0.062				2.20704	-0.01784				2.19144	-0.07585
		951	-0.002		951	-0.054				2.20929	-0.01784				2.19368	-0.07585
		952	-0.001		952	-0.047				2.21155	-0.01784				2.19591	-0.07584
		953	-0.001		953	-0.042				2.2138	-0.01784				2.19815	-0.07584
		954	-0.001		954	-0.038				2.21606	-0.01784				2.20038	-0.07584
		955	-0.001		955	-0.034				2.21831	-0.01784				2.20177	-0.07584
		956	-0.001		956	-0.031				2.22057	-0.01784				2.20261	-0.07584
		957	-0.001		957	-0.028				2.22197	-0.01784				2.20485	-0.07584
		958	-0.001		958	-0.025				2.22282	-0.01784				2.20708	-0.07584
		959	0		959	-0.022				2.22508	-0.01784				2.20932	-0.07584
		960	0		960	-0.019				2.22733	-0.01784				2.21155	-0.07584
		961	0		961	-0.017				2.22959	-0.01784				2.21379	-0.07584
		962	0		962	-0.015				2.23184	-0.01784				2.21602	-0.07584
		963	-0.001		963	-0.014				2.2341	-0.01784				2.21826	-0.07584
		964	-0.001		964	-0.013				2.23635	-0.01784				2.22049	-0.07584
		965	-0.001		965	-0.012				2.23861	-0.01784				2.22273	-0.07584
		966	0		966	-0.01				2.24086	-0.01784				2.22496	-0.07584
		967	0.001		967	-0.009				2.24312	-0.01784				2.2272	-0.07584
		968	0.001		968	-0.008				2.24537	-0.01784				2.22943	-0.07584
		969	0.001		969	-0.008				2.24763	-0.01784				2.23167	-0.07584
		970	0.001		970	-0.007				2.24988	-0.01784				2.2339	-0.07584
		971	0.001		971	-0.007				2.25214	-0.01784				2.23613	-0.07584
		972	0.001		972	-0.007				2.25439	-0.01784				2.23837	-0.07584
		973	0.001		973	-0.007				2.25665	-0.01784				2.2406	-0.07584
		974	0.001		974	-0.007				2.2589	-0.01784				2.24284	-0.07584
		975	0.001		975	-0.007				2.26116	-0.01784				2.24507	-0.07584
		976	0.001		976	-0.006				2.26341	-0.01784				2.24731	-0.07584
		977	0.001		977	-0.005				2.26567	-0.01784				2.24954	-0.07584
		978	0.001		978	-0.004				2.26793	-0.01784				2.25178	-0.07584
		979	0.001		979	-0.004				2.27018	-0.01784				2.25401	-0.07584
		980	0		980	-0.003				2.27244	-0.01784				2.25625	-0.07584
		981	0		981	-0.002				2.27469	-0.01784				2.25848	-0.07584
		982	0		982	-0.002				2.2792	-0.01784				2.26072	-0.07584
		983	0		983	-0.001				2.28146	-0.01784				2.26295	-0.07584
		984	0		984	-0.001				2.28371	-0.01784				2.26519	-0.07584
		985	0.001		985	0				2.28597	-0.01784				2.26742	-0.07584
		986	0.001		986	0				2.29273	-0.01784				2.26965	-0.07584
		987	0.001		987	0				2.29499	-0.01784				2.27189	-0.07584
		988	0.002		988	0				2.2995	-0.01784				2.27412	-0.07584
		989	0.001		989	0				2.30175	-0.01784				2.27636	-0.07584
		990	0		990	0				2.31754	-0.01784				2.27859	-0.07584
		991	-0.003		991	0				2.32205	-0.01784				2.28083	-0.07584
		992	-0.008		992	0				2.3243	-0.01784				2.28306	-0.07584
		993	-0.017		993	0.001				2.32656	-0.01784				2.2853	-0.07584
		994	-0.03		994	0.001				2.33107	-0.01784				2.28753	-0.07584
		995	-0.046		995	0.001				2.33333	-0.01784				2.28977	-0.07584
		996	-0.066		996	0.001				2.33558	-0.01784				2.292	-0.07584
		997	-0.089		997	0.001				2.34009	-0.01784				2.29424	-0.07584
		998	-0.115		998	0.001				2.35362	-0.01784				2.29647	-0.07584
		999	-0.141		999	0.001				2.35588	-0.01784				2.33446	-0.07584
		1000	-0.168		1000	0.001
		1001	-0.194		1001	0.001
		1002	-0.218		1002	0.001
		1003	-0.239		1003	0.001
		1004	-0.256		1004	0.001
		1005	-0.269		1005	0.001
		1006	-0.277		1006	0
		1007	-0.281		1007	0
		1008	-0.28		1008	0
		1009	-0.275		1009	0
		1010	-0.268		1010	0
		1011	-0.259		1011	0
		1012	-0.249		1012	0
		1013	-0.239		1013	0.001
		1014	-0.229		1014	0
		1015	-0.22		1015	0
		1016	-0.212		1016	-0.002
		1017	-0.204		1017	-0.005
		1018	-0.197		1018	-0.01
		1019	-0.19		1019	-0.017
		1020	-0.183		1020	-0.026
		1021	-0.176		1021	-0.038
		1022	-0.17		1022	-0.052
		1023	-0.163		1023	-0.068
		1024	-0.157		1024	-0.085
		1025	-0.15		1025	-0.102
		1026	-0.143		1026	-0.12
		1027	-0.136		1027	-0.136
		1028	-0.13		1028	-0.152
		1029	-0.123		1029	-0.167
		1030	-0.117		1030	-0.18
		1031	-0.11		1031	-0.19
		1032	-0.104		1032	-0.197
		1033	-0.098		1033	-0.201
		1034	-0.092		1034	-0.203
		1035	-0.087		1035	-0.201
		1036	-0.081		1036	-0.198
		1037	-0.075		1037	-0.194
		1038	-0.07		1038	-0.188
		1039	-0.065		1039	-0.181
		1040	-0.06		1040	-0.173
		1041	-0.055		1041	-0.164
		1042	-0.05		1042	-0.155
		1043	-0.045		1043	-0.144
		1044	-0.041		1044	-0.134
		1045	-0.037		1045	-0.123
		1046	-0.033		1046	-0.113
		1047	-0.03		1047	-0.103
		1048	-0.027		1048	-0.093
		1049	-0.024		1049	-0.085
		1050	-0.022		1050	-0.077
		1051	-0.02		1051	-0.07
		1052	-0.018		1052	-0.063
		1053	-0.016		1053	-0.057
		1054	-0.014		1054	-0.051
		1055	-0.013		1055	-0.046
		1056	-0.012		1056	-0.042
		1057	-0.011		1057	-0.039
		1058	-0.01		1058	-0.036
		1059	-0.009		1059	-0.034
		1060	-0.008		1060	-0.033
		1061	-0.007		1061	-0.031
		1062	-0.006		1062	-0.029
		1063	-0.006		1063	-0.027
		1064	-0.006		1064	-0.025
		1065	-0.006		1065	-0.024
		1066	-0.005		1066	-0.023
		1067	-0.004		1067	-0.022
		1068	-0.003		1068	-0.022
		1069	-0.003		1069	-0.021
		1070	-0.002		1070	-0.019
		1071	-0.003		1071	-0.018
		1072	-0.003		1072	-0.016
		1073	-0.003		1073	-0.015
		1074	-0.002		1074	-0.014
		1075	-0.002		1075	-0.013
		1076	-0.001		1076	-0.013
		1077	0		1077	-0.013
		1078	0		1078	-0.013
		1079	0		1079	-0.012
		1080	-0.001		1080	-0.011
		1081	-0.002		1081	-0.01
		1082	-0.002		1082	-0.01
		1083	-0.001		1083	-0.009
		1084	-0.001		1084	-0.01
		1085	0		1085	-0.01
		1086	0		1086	-0.009
		1087	0		1087	-0.009
		1088	-0.001		1088	-0.008
		1089	0		1089	-0.008
		1090	0		1090	-0.007
		1091	0		1091	-0.006
		1092	0.001		1092	-0.005
		1093	0.001		1093	-0.005
		1094	0.001		1094	-0.005
		1095	0.001		1095	-0.006
		1096	0.001		1096	-0.005
		1097	0.001		1097	-0.005
		1098	0.001		1098	-0.005
		1099	0.001		1099	-0.004
		1100	0.002		1100	-0.004
		1101	0.002		1101	-0.004
		1102	0.002		1102	-0.004
		1103	0.002		1103	-0.004
		1104	0.002		1104	-0.004
		1105	0.002		1105	-0.003
		1106	0.002		1106	-0.003
		1107	0.002		1107	-0.003
		1108	0.002		1108	-0.003
		1109	0.002		1109	-0.002
		1110	0.002		1110	-0.002
		1111	0.001		1111	-0.003
		1112	0		1112	-0.003
		1113	-0.001		1113	-0.003
		1114	-0.001		1114	-0.003
		1115	-0.001		1115	-0.003
		1116	-0.001		1116	-0.002
		1117	-0.001		1117	-0.002
		1118	-0.002		1118	-0.001
		1119	-0.003		1119	0
		1120	-0.005		1120	0
		1121	-0.009		1121	0
		1122	-0.013		1122	0
		1123	-0.017		1123	0
		1124	-0.022		1124	0
		1125	-0.027		1125	0
		1126	-0.032		1126	0
		1127	-0.038		1127	0
		1128	-0.043		1128	0
		1129	-0.048		1129	-0.001
		1130	-0.053		1130	-0.002
		1131	-0.057		1131	-0.002
		1132	-0.059		1132	-0.002
		1133	-0.06		1133	-0.001
		1134	-0.061		1134	-0.001
		1135	-0.061		1135	0
		1136	-0.06		1136	0
		1137	-0.06		1137	0
		1138	-0.059		1138	0
		1139	-0.058		1139	0
		1140	-0.056		1140	-0.001
		1141	-0.055		1141	-0.001
		1142	-0.053		1142	-0.002
		1143	-0.051		1143	-0.003
		1144	-0.05		1144	-0.007
		1145	-0.048		1145	-0.011
		1146	-0.046		1146	-0.017
		1147	-0.044		1147	-0.025
		1148	-0.042		1148	-0.033
		1149	-0.039		1149	-0.042
		1150	-0.036		1150	-0.051
		1151	-0.034		1151	-0.061
		1152	-0.032		1152	-0.07
		1153	-0.031		1153	-0.079
		1154	-0.029		1154	-0.088
		1155	-0.027		1155	-0.096
		1156	-0.025		1156	-0.102
		1157	-0.024		1157	-0.108
		1158	-0.022		1158	-0.111
		1159	-0.021		1159	-0.113
		1160	-0.02		1160	-0.114
		1161	-0.019		1161	-0.113
		1162	-0.017		1162	-0.112
		1163	-0.016		1163	-0.109
		1164	-0.014		1164	-0.106
		1165	-0.013		1165	-0.102
		1166	-0.011		1166	-0.098
		1167	-0.011		1167	-0.093
		1168	-0.011		1168	-0.088
		1169	-0.011		1169	-0.083
		1170	-0.01		1170	-0.077
		1171	-0.01		1171	-0.071
		1172	-0.009		1172	-0.065
		1173	-0.009		1173	-0.06
		1174	-0.008		1174	-0.055
		1175	-0.008		1175	-0.051
		1176	-0.008		1176	-0.046
		1177	-0.008		1177	-0.043
		1178	-0.008		1178	-0.039
		1179	-0.007		1179	-0.037
		1180	-0.006		1180	-0.034
		1181	-0.004		1181	-0.032
		1182	-0.004		1182	-0.03
		1183	-0.004		1183	-0.028
		1184	-0.004		1184	-0.026
		1185	-0.004		1185	-0.024
		1186	-0.004		1186	-0.023
		1187	-0.004		1187	-0.022
		1188	-0.005		1188	-0.021
		1189	-0.005		1189	-0.019
		1190	-0.006		1190	-0.018
		1191	-0.006		1191	-0.017
		1192	-0.005		1192	-0.015
		1193	-0.005		1193	-0.014
		1194	-0.005		1194	-0.013
		1195	-0.005		1195	-0.012
		1196	-0.004		1196	-0.011
		1197	-0.003		1197	-0.01
		1198	-0.003		1198	-0.009
		1199	-0.002		1199	-0.008
		1200	-0.001		1200	-0.007
		1201	-0.001		1201	-0.007
		1202	0		1202	-0.007
		1203	0		1203	-0.007
		1204	0		1204	-0.007
		1205	-0.001		1205	-0.007
		1206	-0.001		1206	-0.007
		1207	-0.001		1207	-0.007
		1208	-0.001		1208	-0.007
		1209	-0.001		1209	-0.007
		1210	-0.001		1210	-0.007
		1211	-0.001		1211	-0.006
		1212	-0.001		1212	-0.006
		1213	-0.001		1213	-0.006
		1214	0		1214	-0.005
		1215	0		1215	-0.004
		1216	0		1216	-0.003
		1217	0		1217	-0.002
		1218	0.001		1218	-0.002
		1219	0.001		1219	-0.001
		1220	0.001		1220	-0.001
		1221	0.001		1221	-0.001
		1222	0		1222	-0.001
		1223	-0.002		1223	-0.001
		1224	-0.004		1224	-0.001
		1225	-0.008		1225	0
		1226	-0.012		1226	0
		1227	-0.015		1227	0
		1228	-0.018		1228	0
		1229	-0.02		1229	0
		1230	-0.022		1230	-0.001
		1231	-0.022		1231	-0.001
		1232	-0.023		1232	-0.001
		1233	-0.022		1233	-0.001
		1234	-0.022		1234	-0.001
		1235	-0.02		1235	0
		1236	-0.018		1236	0
		1237	-0.015		1237	0
		1238	-0.013		1238	0.001
		1239	-0.011		1239	0.001
		1240	-0.009		1240	0.002
		1241	-0.009		1241	0.002
		1242	-0.009		1242	0.002
		1243	-0.01		1243	0.001
		1244	-0.011		1244	-0.001
		1245	-0.012		1245	-0.005
		1246	-0.012		1246	-0.009
		1247	-0.013		1247	-0.014
		1248	-0.013		1248	-0.02
		1249	-0.012		1249	-0.025
		1250	-0.012		1250	-0.031
		1251	-0.011		1251	-0.037
		1252	-0.01		1252	-0.042
		1253	-0.009		1253	-0.047
		1254	-0.009		1254	-0.051
		1255	-0.008		1255	-0.054
		1256	-0.007		1256	-0.056
		1257	-0.005		1257	-0.058
		1258	-0.004		1258	-0.058
		1259	-0.004		1259	-0.058
		1260	-0.005		1260	-0.057
		1261	-0.005		1261	-0.056
		1262	-0.006		1262	-0.055
		1263	-0.006		1263	-0.053
		1264	-0.006		1264	-0.052
		1265	-0.005		1265	-0.051
		1266	-0.005		1266	-0.049
		1267	-0.004		1267	-0.047
		1268	-0.004		1268	-0.045
		1269	-0.004		1269	-0.041
		1270	-0.004		1270	-0.038
		1271	-0.004		1271	-0.035
		1272	-0.004		1272	-0.032
		1273	-0.003		1273	-0.03
		1274	-0.003		1274	-0.028
		1275	-0.003		1275	-0.026
		1276	-0.003		1276	-0.024
		1277	-0.003		1277	-0.022
		1278	-0.003		1278	-0.02
		1279	-0.003		1279	-0.019
		1280	-0.003		1280	-0.017
		1281	-0.003		1281	-0.016
		1282	-0.002		1282	-0.015
		1283	-0.002		1283	-0.014
		1284	-0.002		1284	-0.013
		1285	-0.002		1285	-0.012
		1286	-0.002		1286	-0.01
		1287	-0.002		1287	-0.009
		1288	-0.002		1288	-0.008
		1289	-0.002		1289	-0.008
		1290	-0.002		1290	-0.007
		1291	-0.002		1291	-0.006
		1292	-0.002		1292	-0.005
		1293	-0.002		1293	-0.005
		1294	-0.002		1294	-0.004
		1295	-0.002		1295	-0.004
		1296	-0.002		1296	-0.004
		1297	-0.002		1297	-0.004
		1298	-0.002		1298	-0.004
		1299	-0.001		1299	-0.003
		1300	0		1300	-0.003
		1301	0		1301	-0.003
		1302	0		1302	-0.003
		1303	0		1303	-0.003
		1304	0		1304	-0.002
		1305	0		1305	-0.002
		1306	0		1306	-0.002
		1307	0		1307	-0.001
		1308	-0.001		1308	0
		1309	-0.001		1309	0
		1310	-0.001		1310	0
		1311	-0.001		1311	0
		1312	-0.001		1312	-0.001
		1313	0		1313	-0.001
		1314	0		1314	-0.001
		1315	0		1315	0
		1316	0		1316	0
		1317	0		1317	0
		1318	0.001		1318	0
		1319	0.001		1319	0
		1320	0.002		1320	0
		1321	0.001		1321	0.001
		1322	0		1322	0.001
		1323	-0.003		1323	0.001
		1324	-0.007		1324	0.001
		1325	-0.011		1325	0.001
		1326	-0.014		1326	0.001
		1327	-0.016		1327	0
		1328	-0.017		1328	0
		1329	-0.017		1329	0
		1330	-0.017		1330	0
		1331	-0.018		1331	0
		1332	-0.018		1332	0
		1333	-0.018		1333	0
		1334	-0.017		1334	0
		1335	-0.014		1335	0
		1336	-0.012		1336	0.001
		1337	-0.009		1337	0.001
		1338	-0.007		1338	0.001
		1339	-0.007		1339	0.001
		1340	-0.007		1340	0.001
		1341	-0.008		1341	0
		1342	-0.009		1342	-0.001
		1343	-0.009		1343	-0.004
		1344	-0.01		1344	-0.007
		1345	-0.01		1345	-0.011
		1346	-0.01		1346	-0.016
		1347	-0.01		1347	-0.02
		1348	-0.01		1348	-0.023
		1349	-0.009		1349	-0.027
		1350	-0.008		1350	-0.029
		1351	-0.008		1351	-0.032
		1352	-0.007		1352	-0.034
		1353	-0.008		1353	-0.037
		1354	-0.008		1354	-0.038
		1355	-0.008		1355	-0.039
		1356	-0.007		1356	-0.038
		1357	-0.007		1357	-0.037
		1358	-0.006		1358	-0.035
		1359	-0.006		1359	-0.033
		1360	-0.006		1360	-0.032
		1361	-0.006		1361	-0.031
		1362	-0.007		1362	-0.03
		1363	-0.006		1363	-0.029
		1364	-0.006		1364	-0.028
		1365	-0.005		1365	-0.027
		1366	-0.005		1366	-0.026
		1367	-0.004		1367	-0.024
		1368	-0.004		1368	-0.023
		1369	-0.003		1369	-0.022
		1370	-0.003		1370	-0.021
		1371	-0.003		1371	-0.02
		1372	-0.002		1372	-0.019
		1373	-0.002		1373	-0.018
		1374	-0.002		1374	-0.018
		1375	-0.002		1375	-0.017
		1376	-0.001		1376	-0.016
		1377	-0.001		1377	-0.015
		1378	-0.001		1378	-0.014
		1379	0		1379	-0.013
		1380	0		1380	-0.012
		1381	0		1381	-0.011
		1382	0		1382	-0.011
		1383	0		1383	-0.01
		1384	0		1384	-0.01
		1385	0		1385	-0.009
		1386	0		1386	-0.008
		1387	0		1387	-0.008
		1388	0.001		1388	-0.007
		1389	0.001		1389	-0.007
		1390	0.001		1390	-0.006
		1391	0.001		1391	-0.006
		1392	0.001		1392	-0.006
		1393	0.001		1393	-0.006
		1394	0.001		1394	-0.006
		1395	0.001		1395	-0.005
		1396	0.001		1396	-0.005
		1397	0.001		1397	-0.004
		1398	0.002		1398	-0.004
		1399	0.002		1399	-0.004
		1400	0.002		1400	-0.004
		1401	0.002		1401	-0.004
		1402	0.001		1402	-0.004
		1403	0.001		1403	-0.004
		1404	0.001		1404	-0.004
		1405	0		1405	-0.003
		1406	0		1406	-0.003
		1407	0		1407	-0.003
		1408	-0.001		1408	-0.003
		1409	0		1409	-0.003
		1410	0		1410	-0.003
		1411	0		1411	-0.003
		1412	0		1412	-0.002
		1413	-0.001		1413	-0.002
		1414	-0.003		1414	-0.002
		1415	-0.005		1415	-0.001
		1416	-0.008		1416	-0.001
		1417	-0.011		1417	0
		1418	-0.014		1418	0
		1419	-0.016		1419	0
		1420	-0.017		1420	0
		1421	-0.018		1421	0
		1422	-0.019		1422	-0.001
		1423	-0.019		1423	-0.001
		1424	-0.019		1424	-0.001
		1425	-0.019		1425	-0.001
		1426	-0.017		1426	-0.001
		1427	-0.014		1427	-0.001
		1428	-0.011		1428	-0.001
		1429	-0.008		1429	-0.001
		1430	-0.005		1430	-0.001
		1431	-0.004		1431	-0.001
		1432	-0.004		1432	0
		1433	-0.005		1433	0.001
		1434	-0.005		1434	0.001
		1435	-0.006		1435	0.002
		1436	-0.007		1436	0.001
		1437	-0.008		1437	0.001
		1438	-0.008		1438	0
		1439	-0.008		1439	-0.001
		1440	-0.009		1440	-0.004
		1441	-0.009		1441	-0.007
		1442	-0.009		1442	-0.01
		1443	-0.009		1443	-0.014
		1444	-0.008		1444	-0.018
		1445	-0.007		1445	-0.022
		1446	-0.006		1446	-0.026
		1447	-0.006		1447	-0.028
		1448	-0.006		1448	-0.03
		1449	-0.006		1449	-0.031
		1450	-0.006		1450	-0.031
		1451	-0.005		1451	-0.032
		1452	-0.005		1452	-0.031
		1453	-0.005		1453	-0.031
		1454	-0.005		1454	-0.029
		1455	-0.005		1455	-0.028
		1456	-0.005		1456	-0.026
		1457	-0.006		1457	-0.024
		1458	-0.006		1458	-0.022
		1459	-0.006		1459	-0.021
		1460	-0.005		1460	-0.021
		1461	-0.004		1461	-0.02
		1462	-0.004		1462	-0.02
		1463	-0.003		1463	-0.019
		1464	-0.003		1464	-0.018
		1465	-0.003		1465	-0.017
		1466	-0.003		1466	-0.015
		1467	-0.003		1467	-0.013
		1468	-0.003		1468	-0.012
		1469	-0.003		1469	-0.011
		1470	-0.002		1470	-0.01
		1471	-0.002		1471	-0.01
		1472	-0.001		1472	-0.01
		1473	-0.002		1473	-0.01
		1474	-0.002		1474	-0.009
		1475	-0.003		1475	-0.009
		1476	-0.003		1476	-0.008
		1477	-0.003		1477	-0.008
		1478	-0.002		1478	-0.009
		1479	-0.001		1479	-0.009
		1480	-0.001		1480	-0.009
		1481	-0.001		1481	-0.009
		1482	-0.001		1482	-0.009
		1483	-0.002		1483	-0.009
		1484	-0.002		1484	-0.008
		1485	-0.003		1485	-0.007
		1486	-0.003		1486	-0.006
		1487	-0.002		1487	-0.006
		1488	-0.002		1488	-0.005
		1489	-0.002		1489	-0.005
		1490	-0.002		1490	-0.004
		1491	-0.002		1491	-0.004
		1492	-0.003		1492	-0.003
		1493	-0.003		1493	-0.003
		1494	-0.002		1494	-0.002
		1495	-0.001		1495	-0.002
		1496	0		1496	-0.002
		1497	0.001		1497	-0.002
		1498	0.001		1498	-0.002
		1499	0.001		1499	-0.002
		1500	0.001		1500	-0.002
		1501	0		1501	-0.002
		1502	-0.001		1502	-0.002
		1503	-0.002		1503	-0.002
		1504	-0.004		1504	-0.001
		1505	-0.007		1505	-0.001
		1506	-0.011		1506	0
		1507	-0.015		1507	0
		1508	-0.018		1508	0
		1509	-0.02		1509	0
		1510	-0.022		1510	0
		1511	-0.022		1511	0
		1512	-0.023		1512	0
		1513	-0.023		1513	0
		1514	-0.022		1514	0
		1515	-0.021		1515	0.001
		1516	-0.02		1516	0.001
		1517	-0.017		1517	0
		1518	-0.014		1518	0
		1519	-0.011		1519	-0.001
		1520	-0.008		1520	-0.001
		1521	-0.007		1521	0
		1522	-0.006		1522	0
		1523	-0.006		1523	0
		1524	-0.006		1524	0.001
		1525	-0.006		1525	0.001
		1526	-0.006		1526	0.001
		1527	-0.005		1527	0.001
		1528	-0.005		1528	0
		1529	-0.005		1529	-0.001
		1530	-0.006		1530	-0.004
		1531	-0.006		1531	-0.006
		1532	-0.007		1532	-0.01
		1533	-0.007		1533	-0.013
		1534	-0.007		1534	-0.016
		1535	-0.006		1535	-0.019
		1536	-0.006		1536	-0.021
		1537	-0.006		1537	-0.023
		1538	-0.005		1538	-0.024
		1539	-0.005		1539	-0.026
		1540	-0.004		1540	-0.027
		1541	-0.004		1541	-0.027
		1542	-0.003		1542	-0.026
		1543	-0.002		1543	-0.024
		1544	-0.002		1544	-0.022
		1545	-0.002		1545	-0.019
		1546	-0.003		1546	-0.017
		1547	-0.003		1547	-0.016
		1548	-0.003		1548	-0.016
		1549	-0.003		1549	-0.016
		1550	-0.003		1550	-0.015
		1551	-0.004		1551	-0.015
		1552	-0.004		1552	-0.014
		1553	-0.005		1553	-0.013
		1554	-0.005		1554	-0.013
		1555	-0.005		1555	-0.012
		1556	-0.005		1556	-0.012
		1557	-0.004		1557	-0.012
		1558	-0.004		1558	-0.012
		1559	-0.003		1559	-0.011
		1560	-0.003		1560	-0.011
		1561	-0.002		1561	-0.011
		1562	-0.002		1562	-0.01
		1563	-0.002		1563	-0.009
		1564	-0.002		1564	-0.009
		1565	-0.001		1565	-0.008
		1566	-0.001		1566	-0.007
		1567	-0.001		1567	-0.007
		1568	-0.001		1568	-0.006
		1569	-0.001		1569	-0.006
		1570	0		1570	-0.005
		1571	0		1571	-0.005
		1572	0		1572	-0.004
		1573	0		1573	-0.004
		1574	0		1574	-0.005
		1575	0		1575	-0.005
		1576	0		1576	-0.005
		1577	0		1577	-0.005
		1578	0		1578	-0.005
		1579	0		1579	-0.005
		1580	0		1580	-0.005
		1581	0		1581	-0.005
		1582	0		1582	-0.005
		1583	0		1583	-0.005
		1584	0		1584	-0.005
		1585	0		1585	-0.005
		1586	0		1586	-0.004
		1587	0		1587	-0.003
		1588	0.001		1588	-0.003
		1589	0.001		1589	-0.003
		1590	0		1590	-0.003
		1591	0		1591	-0.003
		1592	-0.001		1592	-0.003
		1593	-0.002		1593	-0.003
		1594	-0.003		1594	-0.002
		1595	-0.006		1595	-0.002
		1596	-0.01		1596	-0.002
		1597	-0.013		1597	-0.002
		1598	-0.017		1598	-0.002
		1599	-0.019		1599	-0.002
		1600	-0.021		1600	-0.002
		1601	-0.021		1601	-0.001
		1602	-0.022		1602	-0.001
		1603	-0.022		1603	0
		1604	-0.021		1604	0
		1605	-0.02		1605	0
		1606	-0.019		1606	0
		1607	-0.017		1607	0
		1608	-0.013		1608	0
		1609	-0.01		1609	0
		1610	-0.007		1610	0
		1611	-0.005		1611	0
		1612	-0.004		1612	0
		1613	-0.004		1613	-0.001
		1614	-0.005		1614	-0.001
		1615	-0.006		1615	-0.001
		1616	-0.007		1616	-0.001
		1617	-0.007		1617	0
		1618	-0.008		1618	0
		1619	-0.009		1619	0
		1620	-0.009		1620	0
		1621	-0.008		1621	0
		1622	-0.008		1622	0
		1623	-0.008		1623	0
		1624	-0.009		1624	-0.001
		1625	-0.009		1625	-0.001
		1626	-0.009		1626	-0.003
		1627	-0.008		1627	-0.005
		1628	-0.008		1628	-0.008
		1629	-0.007		1629	-0.013
		1630	-0.006		1630	-0.017
		1631	-0.006		1631	-0.02
		1632	-0.006		1632	-0.023
		1633	-0.006		1633	-0.024
		1634	-0.007		1634	-0.025
		1635	-0.007		1635	-0.026
		1636	-0.006		1636	-0.027
		1637	-0.005		1637	-0.027
		1638	-0.004		1638	-0.027
		1639	-0.003		1639	-0.025
		1640	-0.003		1640	-0.023
		1641	-0.003		1641	-0.02
		1642	-0.003		1642	-0.016
		1643	-0.003		1643	-0.014
		1644	-0.003		1644	-0.012
		1645	-0.003		1645	-0.012
		1646	-0.002		1646	-0.012
		1647	-0.002		1647	-0.012
		1648	-0.002		1648	-0.012
		1649	-0.002		1649	-0.011
		1650	-0.002		1650	-0.011
		1651	-0.002		1651	-0.01
		1652	-0.002		1652	-0.01
		1653	-0.002		1653	-0.01
		1654	-0.002		1654	-0.01
		1655	-0.002		1655	-0.009
		1656	-0.001		1656	-0.009
		1657	-0.001		1657	-0.009
		1658	-0.001		1658	-0.009
		1659	-0.001		1659	-0.008
		1660	-0.001		1660	-0.008
		1661	-0.002		1661	-0.008
		1662	-0.002		1662	-0.008
		1663	-0.002		1663	-0.008
		1664	-0.002		1664	-0.008
		1665	-0.002		1665	-0.008
		1666	-0.001		1666	-0.008
		1667	-0.001		1667	-0.007
		1668	0		1668	-0.006
		1669	0		1669	-0.006
		1670	0		1670	-0.005
		1671	0		1671	-0.005
		1672	0		1672	-0.006
		1673	0		1673	-0.006
		1674	0		1674	-0.006
		1675	0		1675	-0.006
		1676	0		1676	-0.005
		1677	0		1677	-0.004
		1678	0		1678	-0.004
		1679	0		1679	-0.004
		1680	0		1680	-0.004
		1681	0		1681	-0.004
		1682	0		1682	-0.004
		1683	0		1683	-0.003
		1684	0		1684	-0.002
		1685	0		1685	-0.002
		1686	0		1686	-0.002
		1687	0		1687	-0.002
		1688	0		1688	-0.002
		1689	0		1689	-0.003
		1690	0		1690	-0.003
		1691	-0.001		1691	-0.004
		1692	-0.002		1692	-0.004
		1693	-0.005		1693	-0.004
		1694	-0.009		1694	-0.004
		1695	-0.014		1695	-0.004
		1696	-0.018		1696	-0.004
		1697	-0.022		1697	-0.004
		1698	-0.024		1698	-0.004
		1699	-0.025		1699	-0.004
		1700	-0.025		1700	-0.003
		1701	-0.026		1701	-0.002
		1702	-0.025		1702	-0.002
		1703	-0.025		1703	-0.002
		1704	-0.023		1704	-0.001
		1705	-0.02		1705	-0.001
		1706	-0.016		1706	-0.001
		1707	-0.011		1707	-0.001
		1708	-0.007		1708	-0.001
		1709	-0.004		1709	-0.001
		1710	-0.003		1710	-0.001
		1711	-0.003		1711	-0.002
		1712	-0.004		1712	-0.002
		1713	-0.005		1713	-0.002
		1714	-0.006		1714	-0.002
		1715	-0.007		1715	-0.002
		1716	-0.007		1716	-0.001
		1717	-0.007		1717	-0.001
		1718	-0.007		1718	0
		1719	-0.008		1719	0
		1720	-0.008		1720	0
		1721	-0.008		1721	0.001
		1722	-0.008		1722	0.001
		1723	-0.008		1723	0.001
		1724	-0.008		1724	0.001
		1725	-0.008		1725	0.001
		1726	-0.008		1726	0.001
		1727	-0.007		1727	0.001
		1728	-0.007		1728	0
		1729	-0.007		1729	0
		1730	-0.006		1730	0
		1731	-0.006		1731	0
		1732	-0.006		1732	0
		1733	-0.006		1733	0
		1734	-0.005		1734	0
		1735	-0.004		1735	0
		1736	-0.003		1736	0
		1737	-0.003		1737	0
		1738	-0.003		1738	0
		1739	-0.004		1739	0
		1740	-0.004		1740	-0.001
		1741	-0.004		1741	-0.002
		1742	-0.005		1742	-0.005
		1743	-0.005		1743	-0.008
		1744	-0.005		1744	-0.011
		1745	-0.005		1745	-0.015
		1746	-0.005		1746	-0.019
		1747	-0.005		1747	-0.022
		1748	-0.005		1748	-0.024
		1749	-0.004		1749	-0.026
		1750	-0.004		1750	-0.026
		1751	-0.003		1751	-0.027
		1752	-0.003		1752	-0.026
		1753	-0.002		1753	-0.025
		1754	-0.002		1754	-0.024
		1755	-0.002		1755	-0.022
		1756	-0.002		1756	-0.019
		1757	-0.002		1757	-0.016
		1758	-0.002		1758	-0.013
		1759	-0.002		1759	-0.011
		1760	-0.002		1760	-0.009
		1761	-0.002		1761	-0.009
		1762	-0.002		1762	-0.009
		1763	-0.003		1763	-0.009
		1764	-0.003		1764	-0.009
		1765	-0.003		1765	-0.009
		1766	-0.003		1766	-0.009
		1767	-0.003		1767	-0.008
		1768	-0.003		1768	-0.008
		1769	-0.003		1769	-0.008
		1770	-0.002		1770	-0.008
		1771	-0.002		1771	-0.009
		1772	-0.001		1772	-0.008
		1773	-0.001		1773	-0.008
		1774	-0.001		1774	-0.008
		1775	0		1775	-0.007
		1776	0		1776	-0.007
		1777	0		1777	-0.007
		1778	0		1778	-0.006
		1779	0.001		1779	-0.006
		1780	0.001		1780	-0.006
		1781	0.001		1781	-0.005
		1782	0.001		1782	-0.005
		1783	0		1783	-0.005
		1784	0		1784	-0.005
		1785	-0.001		1785	-0.006
		1786	-0.001		1786	-0.006
		1787	-0.001		1787	-0.006
		1788	0		1788	-0.006
		1789	0		1789	-0.005
		1790	0		1790	-0.005
		1791	0		1791	-0.005
		1792	-0.001		1792	-0.005
		1793	-0.001		1793	-0.005
		1794	-0.001		1794	-0.005
		1795	-0.001		1795	-0.004
		1796	-0.001		1796	-0.003
		1797	-0.002		1797	-0.003
		1798	-0.004		1798	-0.002
		1799	-0.007		1799	-0.002
		1800	-0.011		1800	-0.003
		1801	-0.015		1801	-0.003
		1802	-0.019		1802	-0.003
		1803	-0.02		1803	-0.003
		1804	-0.021		1804	-0.003
		1805	-0.02		1805	-0.003
		1806	-0.019		1806	-0.003
		1807	-0.018		1807	-0.003
		1808	-0.017		1808	-0.003
		1809	-0.016		1809	-0.002
		1810	-0.014		1810	-0.001
		1811	-0.012		1811	0
		1812	-0.009		1812	0
		1813	-0.006		1813	0
		1814	-0.003		1814	0
		1815	-0.002		1815	0
		1816	-0.002		1816	0
		1817	-0.003		1817	0
		1818	-0.005		1818	0
		1819	-0.006		1819	0
		1820	-0.007		1820	0
		1821	-0.008		1821	0
		1822	-0.008		1822	0
		1823	-0.008		1823	-0.001
		1824	-0.008		1824	-0.001
		1825	-0.008		1825	-0.001
		1826	-0.008		1826	0
		1827	-0.008		1827	0
		1828	-0.008		1828	0
		1829	-0.008		1829	0
		1830	-0.007		1830	0
		1831	-0.007		1831	0
		1832	-0.007		1832	0
		1833	-0.006		1833	0
		1834	-0.006		1834	0
		1835	-0.006		1835	-0.002
		1836	-0.006		1836	-0.005
		1837	-0.006		1837	-0.009
		1838	-0.005		1838	-0.012
		1839	-0.005		1839	-0.015
		1840	-0.004		1840	-0.017
		1841	-0.004		1841	-0.019
		1842	-0.005		1842	-0.019
		1843	-0.005		1843	-0.02
		1844	-0.005		1844	-0.021
		1845	-0.004		1845	-0.021
		1846	-0.004		1846	-0.02
		1847	-0.004		1847	-0.018
		1848	-0.003		1848	-0.015
		1849	-0.004		1849	-0.012
		1850	-0.004		1850	-0.01
		1851	-0.004		1851	-0.007
		1852	-0.004		1852	-0.005
		1853	-0.004		1853	-0.005
		1854	-0.003		1854	-0.005
		1855	-0.003		1855	-0.005
		1856	-0.002		1856	-0.005
		1857	-0.002		1857	-0.006
		1858	-0.001		1858	-0.006
		1859	-0.001		1859	-0.007
		1860	-0.001		1860	-0.007
		1861	-0.001		1861	-0.008
		1862	-0.001		1862	-0.008
		1863	-0.001		1863	-0.008
		1864	0		1864	-0.008
		1865	0		1865	-0.008
		1866	0		1866	-0.008
		1867	0		1867	-0.008
		1868	-0.001		1868	-0.008
		1869	-0.001		1869	-0.007
		1870	-0.001		1870	-0.007
		1871	-0.001		1871	-0.006
		1872	-0.001		1872	-0.006
		1873	0		1873	-0.006
		1874	0		1874	-0.006
		1875	0		1875	-0.006
		1876	0		1876	-0.006
		1877	0		1877	-0.005
		1878	0		1878	-0.005
		1879	0		1879	-0.005
		1880	0		1880	-0.004
		1881	0		1881	-0.004
		1882	0		1882	-0.004
		1883	0		1883	-0.004
		1884	0		1884	-0.004
		1885	0		1885	-0.004
		1886	0		1886	-0.004
		1887	0		1887	-0.004
		1888	-0.001		1888	-0.004
		1889	-0.002		1889	-0.004
		1890	-0.004		1890	-0.004
		1891	-0.007		1891	-0.004
		1892	-0.011		1892	-0.004
		1893	-0.016		1893	-0.004
		1894	-0.02		1894	-0.004
		1895	-0.023		1895	-0.004
		1896	-0.026		1896	-0.003
		1897	-0.027		1897	-0.003
		1898	-0.028		1898	-0.003
		1899	-0.028		1899	-0.002
		1900	-0.027		1900	-0.002
		1901	-0.026		1901	-0.002
		1902	-0.024		1902	-0.002
		1903	-0.021		1903	-0.002
		1904	-0.017		1904	-0.001
		1905	-0.013		1905	-0.001
		1906	-0.009		1906	-0.001
		1907	-0.006		1907	-0.002
		1908	-0.004		1908	-0.002
		1909	-0.004		1909	-0.002
		1910	-0.004		1910	-0.002
		1911	-0.005		1911	-0.002
		1912	-0.006		1912	-0.001
		1913	-0.006		1913	0
		1914	-0.006		1914	0
		1915	-0.007		1915	0
		1916	-0.007		1916	0
		1917	-0.007		1917	-0.001
		1918	-0.007		1918	-0.001
		1919	-0.007		1919	-0.001
		1920	-0.007		1920	0
		1921	-0.006		1921	0
		1922	-0.006		1922	0.001
		1923	-0.006		1923	0
		1924	-0.005		1924	0
		1925	-0.005		1925	-0.001
		1926	-0.005		1926	-0.001
		1927	-0.006		1927	-0.001
		1928	-0.006		1928	0
		1929	-0.005		1929	0.001
		1930	-0.005		1930	0.001
		1931	-0.005		1931	0.001
		1932	-0.005		1932	0.001
		1933	-0.006		1933	0.001
		1934	-0.006		1934	0
		1935	-0.006		1935	-0.002
		1936	-0.006		1936	-0.005
		1937	-0.006		1937	-0.008
		1938	-0.006		1938	-0.012
		1939	-0.006		1939	-0.016
		1940	-0.006		1940	-0.02
		1941	-0.005		1941	-0.023
		1942	-0.005		1942	-0.026
		1943	-0.005		1943	-0.027
		1944	-0.005		1944	-0.028
		1945	-0.004		1945	-0.028
		1946	-0.004		1946	-0.028
		1947	-0.004		1947	-0.026
		1948	-0.003		1948	-0.024
		1949	-0.003		1949	-0.021
		1950	-0.003		1950	-0.018
		1951	-0.002		1951	-0.014
		1952	-0.002		1952	-0.012
		1953	-0.002		1953	-0.009
		1954	-0.001		1954	-0.008
		1955	-0.001		1955	-0.008
		1956	-0.001		1956	-0.007
		1957	-0.001		1957	-0.007
		1958	-0.001		1958	-0.007
		1959	0		1959	-0.007
		1960	0		1960	-0.007
		1961	0		1961	-0.006
		1962	0		1962	-0.005
		1963	-0.001		1963	-0.004
		1964	-0.002		1964	-0.004
		1965	-0.003		1965	-0.003
		1966	-0.003		1966	-0.003
		1967	-0.003		1967	-0.004
		1968	-0.003		1968	-0.004
		1969	-0.003		1969	-0.004
		1970	-0.003		1970	-0.004
		1971	-0.002		1971	-0.004
		1972	-0.002		1972	-0.004
		1973	-0.002		1973	-0.005
		1974	-0.002		1974	-0.005
		1975	-0.002		1975	-0.005
		1976	-0.001		1976	-0.005
		1977	-0.001		1977	-0.005
		1978	0		1978	-0.005
		1979	0		1979	-0.004
		1980	0		1980	-0.004
		1981	0		1981	-0.004
		1982	0		1982	-0.004
		1983	0		1983	-0.003
		1984	-0.001		1984	-0.003
		1985	-0.001		1985	-0.003
		1986	-0.001		1986	-0.003
		1987	-0.001		1987	-0.002
		1988	-0.003		1988	-0.002
		1989	-0.006		1989	-0.002
		1990	-0.01		1990	-0.002
		1991	-0.014		1991	-0.002
		1992	-0.017		1992	-0.002
		1993	-0.019		1993	-0.002
		1994	-0.019		1994	-0.002
		1995	-0.019		1995	-0.001
		1996	-0.019		1996	-0.001
[truncated: 213 more rows]

## Sheet: Figure 2i
Figure 2i		Duplex							Switchback
		Energy (kcal/mol)							Energy (kcal/mol)
		Replicate 1	Replicate 2	Replicate 3	Average	Std Dev			Replicate 1	Replicate 2	Replicate 3	Average	Std Dev
	deltaH	-82.09	-80.28	-87.62	-83.33	3.82389		deltaH	-65.59	-68.03	-69.2	-67.6067	1.84186
	Minus T deltaS	70.06	67.52	75.72	71.1	4.19776		Minus T deltaS	55.31	57.67	59.07	57.35	1.90032
	deltaG	-12.03	-12.76	-11.9	-12.23	0.46357		deltaG	-10.28	-10.36	-10.13	-10.2567	0.11676

## Sheet: Figure 2l
Figure 1l
	Figure 2l
		Duplex							Switchback
			Tm (oC)							Tm (oC)
		Mismatch type (X-axis)	Replicate 1	Replicate 2	Replicate 3	Average	Std Dev		Mismatch type (X-axis)	Replicate 1	Replicate 2	Replicate 3	Average	Std Dev
		None	67.7	66.5	65.2	66.4667	1.25033		None	42.5	42	40.5	41.6667	1.04083
		1mm	59.5	57.5	56.5	57.8333	1.52753		1mm	38	37	35	36.6667	1.52753
		2mm-adj	55.5	55.5	52	54.3333	2.02073		2mm-adj	25	25.5	25	25.1667	0.288675
		2mm-sep	45	45	43	44.3333	1.1547		2mm-sep	33	33.5	32	32.8333	0.763763

## Sheet: Figure 2m
Figure 2m
	Duplex							Switchback
		deltaTm (oC)							deltaTm (oC)
	Mismatch type (X-axis)	Replicate 1	Replicate 2	Replicate 3	Average	Std dev		Mismatch type (X-axis)	Replicate 1	Replicate 2	Replicate 3	Average	Std dev
	1mm	-8.2	-9	-8.7	-8.63333	0.404145		1mm	-4.5	-5	-5.5	-5	0.5
	2mm-adj	-12.2	-11	-13.2	-12.1333	1.10151		2mm-adj	-17.5	-16.5	-15.5	-16.5	1
	2mm-sep	-22.7	-21.5	-22.2	-22.1333	0.602771		2mm-sep	-9.5	-8.5	-8.5	-8.83333	0.57735
