# Supplementary material for: The unusual structural properties and potential biological relevance of switchback DNA
Source: Nat Commun. 2024 Aug 6;15:6636. doi: 10.1038/s41467-024-50348-3 (PMC11303717; doi:10.1038/s41467-024-50348-3)
Supplement: Supplementary file 4 — Source Data [file 41467_2024_50348_MOESM4_ESM.zip › Final source data files/Source Data_Figure 3.xlsx]

## Sheet: Figure 3a
Figure 3a
		Switchback A				Duplex AB				Switchback B
	Strand A: Strand B ratio (X-axis)	Normalized average	Std Dev	Calculated curve		Normalized average	Std Dev	Calculated curve		Normalized average	Std Dev	Calculated curve
	10:0	1	0.0566056	1		0	0	0		0	0	0
	9:1	0.870605	0.0523708	0.8		0.288379	0.012775	0.2		0	0	0
	8:2	0.675519	0.0311053	0.6		0.493972	0.0331301	0.4		0	0	0
	7:3	0.460814	0.0185509	0.4		0.746595	0.0311332	0.6		0	0	0
	6:4	0.234054	0.0123346	0.2		0.890331	0.0330834	0.8		0	0	0
	5:5	0.0099267	0.0150797	0		1	0.0413044	1		0.0131727	0.0117821	0
	4:6	0	0	0		0.920371	0.0341373	0.8		0.122383	0.0334514	0.2
	3:7	0	0	0		0.790714	0.0460234	0.6		0.365962	0.0485808	0.4
	2:8	0	0	0		0.589019	0.0351824	0.4		0.659351	0.112595	0.6
	1:9	0	0	0		0.359376	0.025353	0.2		0.794127	0.106653	0.8
	0:10	0	0	0		0	0	0		1	0.137921	1

## Sheet: Figure 3b
Figure 3b
		Switchback XY				Duplex XZ
	Strand X: Strand Y: Strand Z ratio (X-axis)	Normalized average	Std Dev	Calculated curve		Normalized average	Std Dev	Calculated curve
	5:10:0	1	0.15019	1		0	0	0
	5:9:1	0.880576	0.152543	0.8		0.224527	0.0361286	0.2
	5:8:2	0.818551	0.127415	0.6		0.459835	0.0517927	0.4
	5:7:3	0.659435	0.0892351	0.4		0.616414	0.0501206	0.6
	5:6:4	0.443704	0.0660409	0.2		0.727258	0.0612733	0.8
	5:5:5	0.221081	0.0279495	0		0.895962	0.0643568	1
	5:4:6	0.0264561	0.00491553	0		0.978241	0.0959656	1
	5:3:7	0	0	0		0.971068	0.0363575	1
	5:2:8	0	0	0		0.987429	0.0351186	1
	5:1:10	0	0	0		0.979611	0.0624257	1
	5:0:10	0	0	0		1	0.0401956	1

## Sheet: Figure 3c
Figure 3c
		Switchback A				Duplex AB				Switchback B
	Switchback A: Strand B ratio (X-axis)	Normalized average	Std Dev	Calculated curve		Normalized average	Std Dev	Calculated curve		Normalized average	Std Dev	Calculated curve
	1:0	1	0.173866	1		0	0	0		0	0	0
	1:0.25	0.801138	0.132773	0.75		0.321764	0.0382532	0.25		0	0	0
	1:0.5	0.569454	0.11185	0.5		0.521068	0.0555111	0.5		0	0	0
	1:0.75	0.287	0.0447345	0.25		0.670899	0.0559463	0.75		0	0	0
	1:1	0	0	0		0.778332	0.0731596	1		0	0	0
	1:1.25	0	0	0		0.815768	0.0801554	1		0	0	0.25
	1:1.5	0	0	0		0.855524	0.0754971	1		0.354004	0.114995	0.5
	1:1.75	0	0	0		0.9333	0.0837524	1		0.802248	0.2231	0.75
	1:2	0	0	0		1	0.107718	1		1	0.149656	1

## Sheet: Figure 3d
Figure 3d
		Switchback XY				Duplex XZ
	Switchback XY: Strand Z ratio (X-axis)	Normalized average	Std Dev	Calculated curve		Normalized average	Std Dev	Calculated curve
	1:0	1	0.0754252	1		0	0	0
	1:0.25	0.985781	0.0821385	0.75		0.322131	0.0353769	0.25
	1:0.5	0.913464	0.0622288	0.5		0.544582	0.0474855	0.5
	1:0.75	0.77587	0.068731	0.25		0.678184	0.0616136	0.75
	1:1	0.553436	0.0610966	0		0.792624	0.0831142	1
	1:1.25	0.191726	0.033865	0		0.867029	0.0949257	1
	1:1.5	0.041011	0.0153402	0		0.941656	0.0656307	1
	1:1.75	0	0	0		1.01178	0.0885948	1
	1:2	0	0	0		1	0.0873289	1
