# Supplementary material for: The unusual structural properties and potential biological relevance of switchback DNA
Source: Nat Commun. 2024 Aug 6;15:6636. doi: 10.1038/s41467-024-50348-3 (PMC11303717; doi:10.1038/s41467-024-50348-3)
Supplement: Supplementary file 4 — Source Data [file 41467_2024_50348_MOESM4_ESM.zip › Final source data files/Source Data_Figure 6.xlsx]

## Sheet: Figure 6a
Figure 6a		Duplex						Switchback
	Duplex	Cell viability (%)						Cell viability (%)
	DNA concentration (X-axis)	Replicate 1	Replicate 2	Replicate 3	Average	Std Dev		Replicate 1	Replicate 2	Replicate 3	Average	Std Dev
	100	108.137	115.351	143.578	122.355	18.73		89.8601	93.6842	84.2832	89.2759	4.72764
	250	94.7262	83.5165	69.5375	82.5934	12.6197		87.7622	95.614	87.7375	90.3713	4.5404
	500	115.728	95.9578	101.951	104.546	10.1371		72.5524	71.0526	70.639	71.4147	1.00678
	1000	74.4755	99.8246	106.218	93.5059	16.7879		72.028	81.7544	82.2107	78.6644	5.7518

## Sheet: Figure 6b
Figure 6b		mRNA fold change (normalized to GAPDH)							mRNA fold change (normalized to GAPDH)
	CXCL8	Duplex						CXCL8	Switchback
	Duplex Concentration, nM (X-axis)	Replicate 1	Replicate 2	Replicate 3	Average	Std Dev		Switchback Concentration, nM (X-axis)	Replicate 1	Replicate 2	Replicate 3	Average	Std Dev
	Control	1	1	1	1	0		Control	1	1	1	1	0
	100	4.22927	4.66629	2.49342	3.79633	1.14931		100	1.14567	0.68298	0.51372	0.78079	0.32713
	250	1.77829	6.52112	2.24172	3.51371	2.61478		250	0.797278	1.30212	1.01479	1.03806	0.25323
	500	5.9957	3.47023	8.41865	5.96153	2.47438		500	0.401963	1.53266	1.37441	1.10301	0.61226
	1000	10.7116	8.2102	8.66735	9.19639	1.33198		1000	1.24404	1.27184	1.21429	1.24339	0.02878
	CCL5	Duplex						CCL5	Switchback
	Duplex Concentration, nM (X-axis)	Replicate 1	Replicate 2	Replicate 3	Average	Std Dev		Switchback Concentration, nM (X-axis)	Replicate 1	Replicate 2	Replicate 3	Average	Std Dev
	Control	1	1	1	1	0		Control	1	1	1	1	0
	100	0.912653	1.40914	1.07249	1.13143	0.25344		100	0.537767	1.24671	0.544948	0.77647	0.40725
	250	0.611142	1.54079	1.46566	1.20587	0.51641		250	0.672583	1.13879	0.724592	0.84532	0.25548
	500	0.914441	1.54488	1.47961	1.31298	0.34668		500	0.623943	1.01094	0.803918	0.81293	0.19366
	1000	0.740445	1.4488	1.16525	1.11817	0.35652		1000	0.801429	1.00974	0.797227	0.86946	0.1215
	IFIT1	Duplex						IFIT1	Switchback
	Duplex Concentration, nM (X-axis)	Replicate 1	Replicate 2	Replicate 3	Average	Std Dev		Switchback Concentration, nM (X-axis)	Replicate 1	Replicate 2	Replicate 3	Average	Std Dev
	Control	1	1	1	1	0		Control	1	1	1	1	0
	100	1.11511	1.1449	1.11784	1.12595	0.01646		100	0.78918	0.773659	1.4094	0.99075	0.36265
	250	1.16998	0.996834	1.26588	1.14423	0.13636		250	1.13444	0.858277	1.17725	1.05666	0.17313
	500	1.27323	1.14721	1.35827	1.25957	0.10619		500	1.11796	0.885773	1.05413	1.01928	0.11995
	1000	1.64312	1.07988	1.89212	1.53837	0.41613		1000	1.33321	1.03475	1.91106	1.42634	0.44552
