# Supplementary material for: The unusual structural properties and potential biological relevance of switchback DNA
Source: Nat Commun. 2024 Aug 6;15:6636. doi: 10.1038/s41467-024-50348-3 (PMC11303717; doi:10.1038/s41467-024-50348-3)
Supplement: Supplementary file 4 — Source Data [file 41467_2024_50348_MOESM4_ESM.zip › Final source data files/Source Data_Figure 7.xlsx]

## Sheet: Figure 7c
Figure 7c
		Duplex			Switchback
	Residues	Average	Std Dev		Average	Std Dev
	C	1.775	0.049		1.638	0.202
	A	1.548	0.054		1.474	0.109
	G	1.262	0.03		1.268	0.181
	C	1.182	0.073		1.623	0.365
	A	1.258	0.053		1.705	0.383
	G	1.246	0.057		1.49	0.2
	C	1.229	0.023		1.643	0.053
	A	1.213	0.077		1.491	0.072
	G	1.135	0.063		1.5	0.079
	C	1.195	0.033		1.582	0.066
	A	1.301	0.024		1.516	0.076
	G	1.642	0.054		1.61	0.102
	C	1.774	0.133		1.889	0.173
	T	1.494	0.055		1.705	0.209
	G	1.294	0.032		1.513	0.195
	C	1.117	0.047		1.567	0.172
	T	1.224	0.001		1.777	0.209
	G	1.272	0.026		1.536	0.136
	C	1.155	0.036		1.46	0.069
	T	1.213	0.036		1.503	0.191
	G	1.199	0.012		1.434	0.146
	C	1.081	0.013		1.41	0.16
	T	1.19	0.046		1.432	0.148
	G	1.56	0.053		1.524	0.12

## Sheet: Figure 7d
Figure 7d		Energy (kcal/mol)
		Replicate 1	Replicate 2	Replicate 3	Average	Std Dev
	Duplex	-100.75	-101.42	-100.47	-100.88	0.48816
	Switchback	-89.91	-88.74	-88.47	-89.04	0.765441

## Sheet: Figure 7g
Figure 7g		Normalized Fluorescence
		Replicate 1	Replicate 2	Replicate 3	Average	Std Dev
	(CAG)4 +(CTG)4	0.68446	0.75747	0.74425	0.728727	0.0389017
	(CAG)4+(CTG)2T6	0.87517	0.88354	0.91112	0.889943	0.018811
	(CAG)4+T12	1	1	1	1	0
